# Supplementary material for: eSPRESSO: topological clustering of single-cell transcriptomics data to reveal informative genes for spatio–temporal architectures of cells
Source: BMC Bioinformatics. 2023 Jun 15;24:252. doi: 10.1186/s12859-023-05355-4 (PMC10268514; doi:10.1186/s12859-023-05355-4)
Supplement: Supplementary file 3 — Additional file 3 Table S1. 66 consensus SDGs for E9.5 mouse liver and their GO enrichment analysis. [file 12859_2023_5355_MOESM3_ESM.xlsx]

## Sheet: 66 SDGs for mouse liver
Table S1. 66 consensus SDGs for E9.5 mouse liver and their GO enrichment analysis
Consensus_genes	description
Acaa1b	acetyl-Coenzyme A acyltransferase 1B [Source:MGI Symbol;Acc:MGI:3605455]
Acox1	acyl-Coenzyme A oxidase 1, palmitoyl [Source:MGI Symbol;Acc:MGI:1330812]
Adh1	alcohol dehydrogenase 1 (class I) [Source:MGI Symbol;Acc:MGI:87921]
Ahsg	alpha-2-HS-glycoprotein [Source:MGI Symbol;Acc:MGI:107189]
Alb	albumin [Source:MGI Symbol;Acc:MGI:87991]
Aldh1l1	aldehyde dehydrogenase 1 family, member L1 [Source:MGI Symbol;Acc:MGI:1340024]
Aldh2	aldehyde dehydrogenase 2, mitochondrial [Source:MGI Symbol;Acc:MGI:99600]
Aldob	aldolase B, fructose-bisphosphate [Source:MGI Symbol;Acc:MGI:87995]
Ambp	alpha 1 microglobulin/bikunin precursor [Source:MGI Symbol;Acc:MGI:88002]
Apoa2	apolipoprotein A-II [Source:MGI Symbol;Acc:MGI:88050]
Apoc3	apolipoprotein C-III [Source:MGI Symbol;Acc:MGI:88055]
Apoe	apolipoprotein E [Source:MGI Symbol;Acc:MGI:88057]
Arg1	arginase, liver [Source:MGI Symbol;Acc:MGI:88070]
Asl	argininosuccinate lyase [Source:MGI Symbol;Acc:MGI:88084]
Ass1	argininosuccinate synthetase 1 [Source:MGI Symbol;Acc:MGI:88090]
Atox1	antioxidant 1 copper chaperone [Source:MGI Symbol;Acc:MGI:1333855]
Atp5a1	ATP synthase, H+ transporting, mitochondrial F1 complex, alpha subunit 1 [Source:MGI Symbol;Acc:MGI:88115]
Atp5c1	ATP synthase, H+ transporting, mitochondrial F1 complex, gamma polypeptide 1 [Source:MGI Symbol;Acc:MGI:1261437]
Bhmt	betaine-homocysteine methyltransferase [Source:MGI Symbol;Acc:MGI:1339972]
Car3	carbonic anhydrase 3 [Source:MGI Symbol;Acc:MGI:88270]
Cdh1	cadherin 1 [Source:MGI Symbol;Acc:MGI:88354]
Cdo1	cysteine dioxygenase 1, cytosolic [Source:MGI Symbol;Acc:MGI:105925]
Ces1c	carboxylesterase 1C [Source:MGI Symbol;Acc:MGI:95420]
Cfi	complement component factor i [Source:MGI Symbol;Acc:MGI:105937]
Chchd10	coiled-coil-helix-coiled-coil-helix domain containing 10 [Source:MGI Symbol;Acc:MGI:2143558]
Cth	cystathionase (cystathionine gamma-lyase) [Source:MGI Symbol;Acc:MGI:1339968]
Cyp2a12	cytochrome P450, family 2, subfamily a, polypeptide 12 [Source:MGI Symbol;Acc:MGI:105055]
Cyp2d9	cytochrome P450, family 2, subfamily d, polypeptide 9 [Source:MGI Symbol;Acc:MGI:88606]
Cyp2e1	cytochrome P450, family 2, subfamily e, polypeptide 1 [Source:MGI Symbol;Acc:MGI:88607]
Cyp2f2	cytochrome P450, family 2, subfamily f, polypeptide 2 [Source:MGI Symbol;Acc:MGI:88608]
Dgat2	diacylglycerol O-acyltransferase 2 [Source:MGI Symbol;Acc:MGI:1915050]
Fbp1	fructose bisphosphatase 1 [Source:MGI Symbol;Acc:MGI:95492]
Fga	fibrinogen alpha chain [Source:MGI Symbol;Acc:MGI:1316726]
Ftl1	ferritin light polypeptide 1 [Source:MGI Symbol;Acc:MGI:95589]
Gabarapl1	gamma-aminobutyric acid (GABA) A receptor-associated protein-like 1 [Source:MGI Symbol;Acc:MGI:1914980]
Gas2	growth arrest specific 2 [Source:MGI Symbol;Acc:MGI:95657]
Gc	vitamin D binding protein [Source:MGI Symbol;Acc:MGI:95669]
Glul	glutamate-ammonia ligase (glutamine synthetase) [Source:MGI Symbol;Acc:MGI:95739]
Gnmt	glycine N-methyltransferase [Source:MGI Symbol;Acc:MGI:1202304]
Gsta3	glutathione S-transferase, alpha 3 [Source:MGI Symbol;Acc:MGI:95856]
Hgfac	hepatocyte growth factor activator [Source:MGI Symbol;Acc:MGI:1859281]
Hpd	4-hydroxyphenylpyruvic acid dioxygenase [Source:MGI Symbol;Acc:MGI:96213]
Hspb8	heat shock protein 8 [Source:MGI Symbol;Acc:MGI:2135756]
Ifitm3	interferon induced transmembrane protein 3 [Source:MGI Symbol;Acc:MGI:1913391]
Igf1	insulin-like growth factor 1 [Source:MGI Symbol;Acc:MGI:96432]
Igfbp1	insulin-like growth factor binding protein 1 [Source:MGI Symbol;Acc:MGI:96436]
Igfbp4	insulin-like growth factor binding protein 4 [Source:MGI Symbol;Acc:MGI:96439]
Itih2	inter-alpha trypsin inhibitor, heavy chain 2 [Source:MGI Symbol;Acc:MGI:96619]
Kng1	kininogen 1 [Source:MGI Symbol;Acc:MGI:1097705]
Mdh1	malate dehydrogenase 1, NAD (soluble) [Source:MGI Symbol;Acc:MGI:97051]
Npr2	natriuretic peptide receptor 2 [Source:MGI Symbol;Acc:MGI:97372]
Pck1	phosphoenolpyruvate carboxykinase 1, cytosolic [Source:MGI Symbol;Acc:MGI:97501]
Phyh	phytanoyl-CoA hydroxylase [Source:MGI Symbol;Acc:MGI:891978]
Por	cytochrome p450 oxidoreductase [Source:MGI Symbol;Acc:MGI:97744]
Ppara	peroxisome proliferator activated receptor alpha [Source:MGI Symbol;Acc:MGI:104740]
Sds	serine dehydratase [Source:MGI Symbol;Acc:MGI:98270]
Serpina1a	serine (or cysteine) peptidase inhibitor, clade A, member 1A [Source:MGI Symbol;Acc:MGI:891971]
Serpina1b	serine (or cysteine) preptidase inhibitor, clade A, member 1B [Source:MGI Symbol;Acc:MGI:891970]
Serpina1c	serine (or cysteine) peptidase inhibitor, clade A, member 1C [Source:MGI Symbol;Acc:MGI:891969]
Serpina1e	serine (or cysteine) peptidase inhibitor, clade A, member 1E [Source:MGI Symbol;Acc:MGI:891967]
Serpina3k	serine (or cysteine) peptidase inhibitor, clade A, member 3K [Source:MGI Symbol;Acc:MGI:98377]
Serpind1	serine (or cysteine) peptidase inhibitor, clade D, member 1 [Source:MGI Symbol;Acc:MGI:96051]
Sod1	superoxide dismutase 1, soluble [Source:MGI Symbol;Acc:MGI:98351]
Tmem205	transmembrane protein 205 [Source:MGI Symbol;Acc:MGI:3045495]
Uox	urate oxidase [Source:MGI Symbol;Acc:MGI:98907]
Vcp	valosin containing protein [Source:MGI Symbol;Acc:MGI:99919]
Gene Ontology: Biological Process
mgi_symbol	go_id	name_1006	namespace_1003
Acaa1b	GO:0006629	lipid metabolic process	biological_process
Acaa1b	GO:0006631	fatty acid metabolic process	biological_process
Acaa1b	GO:0000038	very long-chain fatty acid metabolic process	biological_process
Acaa1b	GO:0006635	fatty acid beta-oxidation	biological_process
Acaa1b	GO:0008206	bile acid metabolic process	biological_process
Acaa1b	GO:0010124	phenylacetate catabolic process	biological_process
Acox1	GO:0006635	fatty acid beta-oxidation	biological_process
Acox1	GO:0006631	fatty acid metabolic process	biological_process
Acox1	GO:0033540	fatty acid beta-oxidation using acyl-CoA oxidase	biological_process
Acox1	GO:0042632	cholesterol homeostasis	biological_process
Acox1	GO:0007283	spermatogenesis	biological_process
Acox1	GO:0006629	lipid metabolic process	biological_process
Acox1	GO:0050665	hydrogen peroxide biosynthetic process	biological_process
Acox1	GO:0006091	generation of precursor metabolites and energy	biological_process
Acox1	GO:0055088	lipid homeostasis	biological_process
Acox1	GO:0006693	prostaglandin metabolic process	biological_process
Acox1	GO:0009062	fatty acid catabolic process	biological_process
Acox1	GO:0000038	very long-chain fatty acid metabolic process	biological_process
Acox1	GO:0019395	fatty acid oxidation	biological_process
Acox1	GO:0016559	peroxisome fission	biological_process
Acox1	GO:0140493	very long-chain fatty acid beta-oxidation	biological_process
Adh1	GO:0006068	ethanol catabolic process	biological_process
Adh1	GO:0032526	response to retinoic acid	biological_process
Adh1	GO:0006069	ethanol oxidation	biological_process
Adh1	GO:0042572	retinol metabolic process	biological_process
Adh1	GO:0042573	retinoic acid metabolic process	biological_process
Adh1	GO:0001523	retinoid metabolic process	biological_process
Adh1	GO:0033574	response to testosterone	biological_process
Adh1	GO:0048545	response to steroid hormone	biological_process
Adh1	GO:0048149	behavioral response to ethanol	biological_process
Adh1	GO:0031100	animal organ regeneration	biological_process
Adh1	GO:0032570	response to progesterone	biological_process
Adh1	GO:0046186	acetaldehyde biosynthetic process	biological_process
Ahsg	GO:0010951	negative regulation of endopeptidase activity	biological_process
Ahsg	GO:0046627	negative regulation of insulin receptor signaling pathway	biological_process
Ahsg	GO:0001503	ossification	biological_process
Ahsg	GO:0006953	acute-phase response	biological_process
Ahsg	GO:0050766	positive regulation of phagocytosis	biological_process
Ahsg	GO:0065003	protein-containing complex assembly	biological_process
Ahsg	GO:0030308	negative regulation of cell growth	biological_process
Ahsg	GO:0008584	male gonad development	biological_process
Ahsg	GO:0045780	positive regulation of bone resorption	biological_process
Ahsg	GO:0050727	regulation of inflammatory response	biological_process
Ahsg	GO:0030502	negative regulation of bone mineralization	biological_process
Ahsg	GO:0061099	negative regulation of protein tyrosine kinase activity	biological_process
Alb	GO:0043066	negative regulation of apoptotic process	biological_process
Alb	GO:0009267	cellular response to starvation	biological_process
Alb	GO:0046010	positive regulation of circadian sleep/wake cycle, non-REM sleep	biological_process
Alb	GO:0051659	maintenance of mitochondrion location	biological_process
Aldh1l1	GO:0009058	biosynthetic process	biological_process
Aldh1l1	GO:0006730	one-carbon metabolic process	biological_process
Aldh1l1	GO:0009258	10-formyltetrahydrofolate catabolic process	biological_process
Aldh1l1	GO:0071704	organic substance metabolic process	biological_process
Aldh2	GO:0043066	negative regulation of apoptotic process	biological_process
Aldh2	GO:0014070	response to organic cyclic compound	biological_process
Aldh2	GO:0110095	cellular detoxification of aldehyde	biological_process
Aldh2	GO:0006068	ethanol catabolic process	biological_process
Aldh2	GO:0008631	intrinsic apoptotic signaling pathway in response to oxidative stress	biological_process
Aldh2	GO:0050727	regulation of inflammatory response	biological_process
Aldh2	GO:0048149	behavioral response to ethanol	biological_process
Aldh2	GO:2000377	regulation of reactive oxygen species metabolic process	biological_process
Aldh2	GO:0006117	acetaldehyde metabolic process	biological_process
Aldh2	GO:0046185	aldehyde catabolic process	biological_process
Aldob	GO:0006096	glycolytic process	biological_process
Aldob	GO:0010043	response to zinc ion	biological_process
Aldob	GO:0006000	fructose metabolic process	biological_process
Aldob	GO:0030388	fructose 1,6-bisphosphate metabolic process	biological_process
Aldob	GO:0043434	response to peptide hormone	biological_process
Aldob	GO:0032781	positive regulation of ATPase activity	biological_process
Aldob	GO:0061615	glycolytic process through fructose-6-phosphate	biological_process
Aldob	GO:0006116	NADH oxidation	biological_process
Aldob	GO:0070072	vacuolar proton-transporting V-type ATPase complex assembly	biological_process
Aldob	GO:0061624	fructose catabolic process to hydroxyacetone phosphate and glyceraldehyde-3-phosphate	biological_process
Aldob	GO:0061625	glycolytic process through fructose-1-phosphate	biological_process
Ambp	GO:0010951	negative regulation of endopeptidase activity	biological_process
Ambp	GO:0018298	protein-chromophore linkage	biological_process
Ambp	GO:0010466	negative regulation of peptidase activity	biological_process
Ambp	GO:0030163	protein catabolic process	biological_process
Ambp	GO:0051604	protein maturation	biological_process
Apoa2	GO:0006869	lipid transport	biological_process
Apoa2	GO:0042157	lipoprotein metabolic process	biological_process
Apoa2	GO:0042632	cholesterol homeostasis	biological_process
Apoa2	GO:0120009	intermembrane lipid transfer	biological_process
Apoa2	GO:0050766	positive regulation of phagocytosis	biological_process
Apoa2	GO:0032757	positive regulation of interleukin-8 production	biological_process
Apoa2	GO:0008203	cholesterol metabolic process	biological_process
Apoa2	GO:0031647	regulation of protein stability	biological_process
Apoa2	GO:0031100	animal organ regeneration	biological_process
Apoa2	GO:0050821	protein stabilization	biological_process
Apoa2	GO:0009749	response to glucose	biological_process
Apoa2	GO:0043691	reverse cholesterol transport	biological_process
Apoa2	GO:0030301	cholesterol transport	biological_process
Apoa2	GO:0033344	cholesterol efflux	biological_process
Apoa2	GO:0034374	low-density lipoprotein particle remodeling	biological_process
Apoa2	GO:0033700	phospholipid efflux	biological_process
Apoa2	GO:0002719	negative regulation of cytokine production involved in immune response	biological_process
Apoa2	GO:0018206	peptidyl-methionine modification	biological_process
Apoa2	GO:0006656	phosphatidylcholine biosynthetic process	biological_process
Apoa2	GO:0050995	negative regulation of lipid catabolic process	biological_process
Apoa2	GO:0030300	regulation of intestinal cholesterol absorption	biological_process
Apoa2	GO:0010873	positive regulation of cholesterol esterification	biological_process
Apoa2	GO:0034380	high-density lipoprotein particle assembly	biological_process
Apoa2	GO:0034375	high-density lipoprotein particle remodeling	biological_process
Apoa2	GO:0034384	high-density lipoprotein particle clearance	biological_process
Apoa2	GO:0060192	negative regulation of lipase activity	biological_process
Apoa2	GO:0009395	phospholipid catabolic process	biological_process
Apoa2	GO:0010903	negative regulation of very-low-density lipoprotein particle remodeling	biological_process
Apoa2	GO:0018158	protein oxidation	biological_process
Apoa2	GO:0032375	negative regulation of cholesterol transport	biological_process
Apoa2	GO:0034370	triglyceride-rich lipoprotein particle remodeling	biological_process
Apoa2	GO:0046340	diacylglycerol catabolic process	biological_process
Apoa2	GO:0050996	positive regulation of lipid catabolic process	biological_process
Apoa2	GO:0060621	negative regulation of cholesterol import	biological_process
Apoa2	GO:0060695	negative regulation of cholesterol transporter activity	biological_process
Apoc3	GO:0006869	lipid transport	biological_process
Apoc3	GO:0042157	lipoprotein metabolic process	biological_process
Apoe	GO:0006869	lipid transport	biological_process
Apoe	GO:0042157	lipoprotein metabolic process	biological_process
Apoe	GO:0042632	cholesterol homeostasis	biological_process
Apoe	GO:0010468	regulation of gene expression	biological_process
Apoe	GO:0010467	gene expression	biological_process
Apoe	GO:0010976	positive regulation of neuron projection development	biological_process
Apoe	GO:0006629	lipid metabolic process	biological_process
Apoe	GO:0006641	triglyceride metabolic process	biological_process
Apoe	GO:0010977	negative regulation of neuron projection development	biological_process
Apoe	GO:0098869	cellular oxidant detoxification	biological_process
Apoe	GO:0007186	G protein-coupled receptor signaling pathway	biological_process
Apoe	GO:0120009	intermembrane lipid transfer	biological_process
Apoe	GO:0045893	positive regulation of transcription, DNA-templated	biological_process
Apoe	GO:0001937	negative regulation of endothelial cell proliferation	biological_process
Apoe	GO:0070374	positive regulation of ERK1 and ERK2 cascade	biological_process
Apoe	GO:0008203	cholesterol metabolic process	biological_process
Apoe	GO:0042981	regulation of apoptotic process	biological_process
Apoe	GO:0006874	cellular calcium ion homeostasis	biological_process
Apoe	GO:0030195	negative regulation of blood coagulation	biological_process
Apoe	GO:0090090	negative regulation of canonical Wnt signaling pathway	biological_process
Apoe	GO:0031175	neuron projection development	biological_process
Apoe	GO:0060999	positive regulation of dendritic spine development	biological_process
Apoe	GO:1902952	positive regulation of dendritic spine maintenance	biological_process
Apoe	GO:0006898	receptor-mediated endocytosis	biological_process
Apoe	GO:0043524	negative regulation of neuron apoptotic process	biological_process
Apoe	GO:0061000	negative regulation of dendritic spine development	biological_process
Apoe	GO:0048844	artery morphogenesis	biological_process
Apoe	GO:0045807	positive regulation of endocytosis	biological_process
Apoe	GO:0002021	response to dietary excess	biological_process
Apoe	GO:0055088	lipid homeostasis	biological_process
Apoe	GO:1901216	positive regulation of neuron death	biological_process
Apoe	GO:1902430	negative regulation of amyloid-beta formation	biological_process
Apoe	GO:0010875	positive regulation of cholesterol efflux	biological_process
Apoe	GO:0043691	reverse cholesterol transport	biological_process
Apoe	GO:0043254	regulation of protein-containing complex assembly	biological_process
Apoe	GO:0033344	cholesterol efflux	biological_process
Apoe	GO:0042158	lipoprotein biosynthetic process	biological_process
Apoe	GO:0042159	lipoprotein catabolic process	biological_process
Apoe	GO:0050728	negative regulation of inflammatory response	biological_process
Apoe	GO:0050807	regulation of synapse organization	biological_process
Apoe	GO:0072359	circulatory system development	biological_process
Apoe	GO:0033700	phospholipid efflux	biological_process
Apoe	GO:0006979	response to oxidative stress	biological_process
Apoe	GO:1900272	negative regulation of long-term synaptic potentiation	biological_process
Apoe	GO:0045088	regulation of innate immune response	biological_process
Apoe	GO:0042311	vasodilation	biological_process
Apoe	GO:1901215	negative regulation of neuron death	biological_process
Apoe	GO:0035641	locomotory exploration behavior	biological_process
Apoe	GO:0007568	aging	biological_process
Apoe	GO:0061136	regulation of proteasomal protein catabolic process	biological_process
Apoe	GO:0019934	cGMP-mediated signaling	biological_process
Apoe	GO:0045773	positive regulation of axon extension	biological_process
Apoe	GO:0051000	positive regulation of nitric-oxide synthase activity	biological_process
Apoe	GO:0043537	negative regulation of blood vessel endothelial cell migration	biological_process
Apoe	GO:0007263	nitric oxide mediated signal transduction	biological_process
Apoe	GO:0043407	negative regulation of MAP kinase activity	biological_process
Apoe	GO:0010596	negative regulation of endothelial cell migration	biological_process
Apoe	GO:0010629	negative regulation of gene expression	biological_process
Apoe	GO:1901214	regulation of neuron death	biological_process
Apoe	GO:0007616	long-term memory	biological_process
Apoe	GO:1902004	positive regulation of amyloid-beta formation	biological_process
Apoe	GO:0032489	regulation of Cdc42 protein signal transduction	biological_process
Apoe	GO:0051044	positive regulation of membrane protein ectodomain proteolysis	biological_process
Apoe	GO:0051246	regulation of protein metabolic process	biological_process
Apoe	GO:0055089	fatty acid homeostasis	biological_process
Apoe	GO:0010873	positive regulation of cholesterol esterification	biological_process
Apoe	GO:0034372	very-low-density lipoprotein particle remodeling	biological_process
Apoe	GO:0048662	negative regulation of smooth muscle cell proliferation	biological_process
Apoe	GO:0006707	cholesterol catabolic process	biological_process
Apoe	GO:0051651	maintenance of location in cell	biological_process
Apoe	GO:0090209	negative regulation of triglyceride metabolic process	biological_process
Apoe	GO:1902951	negative regulation of dendritic spine maintenance	biological_process
Apoe	GO:0097113	AMPA glutamate receptor clustering	biological_process
Apoe	GO:0097114	NMDA glutamate receptor clustering	biological_process
Apoe	GO:0010544	negative regulation of platelet activation	biological_process
Apoe	GO:0010877	lipid transport involved in lipid storage	biological_process
Apoe	GO:0015909	long-chain fatty acid transport	biological_process
Apoe	GO:0017038	protein import	biological_process
Apoe	GO:0019068	virion assembly	biological_process
Apoe	GO:0032269	negative regulation of cellular protein metabolic process	biological_process
Apoe	GO:0032805	positive regulation of low-density lipoprotein particle receptor catabolic process	biological_process
Apoe	GO:0034374	low-density lipoprotein particle remodeling	biological_process
Apoe	GO:0034375	high-density lipoprotein particle remodeling	biological_process
Apoe	GO:0034380	high-density lipoprotein particle assembly	biological_process
Apoe	GO:0034382	chylomicron remnant clearance	biological_process
Apoe	GO:0034384	high-density lipoprotein particle clearance	biological_process
Apoe	GO:0034447	very-low-density lipoprotein particle clearance	biological_process
Apoe	GO:0042982	amyloid precursor protein metabolic process	biological_process
Apoe	GO:0044794	positive regulation by host of viral process	biological_process
Apoe	GO:0045541	negative regulation of cholesterol biosynthetic process	biological_process
Apoe	GO:0046889	positive regulation of lipid biosynthetic process	biological_process
Apoe	GO:0050709	negative regulation of protein secretion	biological_process
Apoe	GO:0051055	negative regulation of lipid biosynthetic process	biological_process
Apoe	GO:0061771	response to caloric restriction	biological_process
Apoe	GO:0070328	triglyceride homeostasis	biological_process
Apoe	GO:0071830	triglyceride-rich lipoprotein particle clearance	biological_process
Apoe	GO:0071831	intermediate-density lipoprotein particle clearance	biological_process
Apoe	GO:0090181	regulation of cholesterol metabolic process	biological_process
Apoe	GO:0090207	regulation of triglyceride metabolic process	biological_process
Apoe	GO:0090370	negative regulation of cholesterol efflux	biological_process
Apoe	GO:0097006	regulation of plasma lipoprotein particle levels	biological_process
Apoe	GO:1900221	regulation of amyloid-beta clearance	biological_process
Apoe	GO:1900223	positive regulation of amyloid-beta clearance	biological_process
Apoe	GO:1901627	negative regulation of postsynaptic membrane organization	biological_process
Apoe	GO:1901631	positive regulation of presynaptic membrane organization	biological_process
Apoe	GO:1902947	regulation of tau-protein kinase activity	biological_process
Apoe	GO:1902991	regulation of amyloid precursor protein catabolic process	biological_process
Apoe	GO:1902995	positive regulation of phospholipid efflux	biological_process
Apoe	GO:1902998	positive regulation of neurofibrillary tangle assembly	biological_process
Apoe	GO:1902999	negative regulation of phospholipid efflux	biological_process
Apoe	GO:1903001	negative regulation of lipid transport across blood-brain barrier	biological_process
Apoe	GO:1903002	positive regulation of lipid transport across blood-brain barrier	biological_process
Apoe	GO:1905855	positive regulation of heparan sulfate binding	biological_process
Apoe	GO:1905860	positive regulation of heparan sulfate proteoglycan binding	biological_process
Apoe	GO:1905890	regulation of cellular response to very-low-density lipoprotein particle stimulus	biological_process
Apoe	GO:1905906	regulation of amyloid fibril formation	biological_process
Apoe	GO:1905907	negative regulation of amyloid fibril formation	biological_process
Apoe	GO:2000822	regulation of behavioral fear response	biological_process
Arg1	GO:0006525	arginine metabolic process	biological_process
Arg1	GO:0002376	immune system process	biological_process
Arg1	GO:0045087	innate immune response	biological_process
Arg1	GO:0002250	adaptive immune response	biological_process
Arg1	GO:0046007	negative regulation of activated T cell proliferation	biological_process
Arg1	GO:0000050	urea cycle	biological_process
Arg1	GO:0032964	collagen biosynthetic process	biological_process
Arg1	GO:0042130	negative regulation of T cell proliferation	biological_process
Arg1	GO:0001938	positive regulation of endothelial cell proliferation	biological_process
Arg1	GO:0010963	regulation of L-arginine import	biological_process
Arg1	GO:0019547	arginine catabolic process to ornithine	biological_process
Arg1	GO:0042832	defense response to protozoan	biological_process
Arg1	GO:0070965	positive regulation of neutrophil mediated killing of fungus	biological_process
Arg1	GO:0060336	negative regulation of interferon-gamma-mediated signaling pathway	biological_process
Arg1	GO:0001889	liver development	biological_process
Arg1	GO:0007565	female pregnancy	biological_process
Arg1	GO:0007568	aging	biological_process
Arg1	GO:0009611	response to wounding	biological_process
Arg1	GO:0009635	response to herbicide	biological_process
Arg1	GO:0010042	response to manganese ion	biological_process
Arg1	GO:0010043	response to zinc ion	biological_process
Arg1	GO:0010269	response to selenium ion	biological_process
Arg1	GO:0014075	response to amine	biological_process
Arg1	GO:0030324	lung development	biological_process
Arg1	GO:0032496	response to lipopolysaccharide	biological_process
Arg1	GO:0033189	response to vitamin A	biological_process
Arg1	GO:0033197	response to vitamin E	biological_process
Arg1	GO:0043200	response to amino acid	biological_process
Arg1	GO:0043434	response to peptide hormone	biological_process
Arg1	GO:0046686	response to cadmium ion	biological_process
Arg1	GO:0048545	response to steroid hormone	biological_process
Arg1	GO:0048678	response to axon injury	biological_process
Arg1	GO:0051597	response to methylmercury	biological_process
Arg1	GO:0060056	mammary gland involution	biological_process
Arg1	GO:0060135	maternal process involved in female pregnancy	biological_process
Arg1	GO:0070301	cellular response to hydrogen peroxide	biological_process
Arg1	GO:0071222	cellular response to lipopolysaccharide	biological_process
Arg1	GO:0071353	cellular response to interleukin-4	biological_process
Arg1	GO:0071377	cellular response to glucagon stimulus	biological_process
Arg1	GO:0071549	cellular response to dexamethasone stimulus	biological_process
Arg1	GO:0071560	cellular response to transforming growth factor beta stimulus	biological_process
Arg1	GO:2000552	negative regulation of T-helper 2 cell cytokine production	biological_process
Asl	GO:0042450	arginine biosynthetic process via ornithine	biological_process
Asl	GO:0009791	post-embryonic development	biological_process
Asl	GO:0007626	locomotory behavior	biological_process
Asl	GO:0008652	cellular amino acid biosynthetic process	biological_process
Asl	GO:0001889	liver development	biological_process
Asl	GO:0000050	urea cycle	biological_process
Asl	GO:0006526	arginine biosynthetic process	biological_process
Asl	GO:0006520	cellular amino acid metabolic process	biological_process
Asl	GO:0019676	ammonia assimilation cycle	biological_process
Asl	GO:0000053	argininosuccinate metabolic process	biological_process
Asl	GO:0019752	carboxylic acid metabolic process	biological_process
Ass1	GO:0006526	arginine biosynthetic process	biological_process
Ass1	GO:0051384	response to glucocorticoid	biological_process
Ass1	GO:0007623	circadian rhythm	biological_process
Ass1	GO:0008652	cellular amino acid biosynthetic process	biological_process
Ass1	GO:0010043	response to zinc ion	biological_process
Ass1	GO:0045429	positive regulation of nitric oxide biosynthetic process	biological_process
Ass1	GO:0000050	urea cycle	biological_process
Ass1	GO:0010046	response to mycotoxin	biological_process
Ass1	GO:0071499	cellular response to laminar fluid shear stress	biological_process
Ass1	GO:0006531	aspartate metabolic process	biological_process
Ass1	GO:0000052	citrulline metabolic process	biological_process
Ass1	GO:0000053	argininosuccinate metabolic process	biological_process
Ass1	GO:0001822	kidney development	biological_process
Ass1	GO:0001889	liver development	biological_process
Ass1	GO:0006953	acute-phase response	biological_process
Ass1	GO:0007494	midgut development	biological_process
Ass1	GO:0007568	aging	biological_process
Ass1	GO:0007584	response to nutrient	biological_process
Ass1	GO:0009636	response to toxic substance	biological_process
Ass1	GO:0014075	response to amine	biological_process
Ass1	GO:0032355	response to estradiol	biological_process
Ass1	GO:0032496	response to lipopolysaccharide	biological_process
Ass1	GO:0043200	response to amino acid	biological_process
Ass1	GO:0043434	response to peptide hormone	biological_process
Ass1	GO:0048545	response to steroid hormone	biological_process
Ass1	GO:0060416	response to growth hormone	biological_process
Ass1	GO:0060539	diaphragm development	biological_process
Ass1	GO:0070542	response to fatty acid	biological_process
Ass1	GO:0071222	cellular response to lipopolysaccharide	biological_process
Ass1	GO:0071230	cellular response to amino acid stimulus	biological_process
Ass1	GO:0071242	cellular response to ammonium ion	biological_process
Ass1	GO:0071320	cellular response to cAMP	biological_process
Ass1	GO:0071346	cellular response to interferon-gamma	biological_process
Ass1	GO:0071356	cellular response to tumor necrosis factor	biological_process
Ass1	GO:0071377	cellular response to glucagon stimulus	biological_process
Ass1	GO:0071400	cellular response to oleic acid	biological_process
Ass1	GO:0071418	cellular response to amine stimulus	biological_process
Ass1	GO:0071549	cellular response to dexamethasone stimulus	biological_process
Ass1	GO:1903038	negative regulation of leukocyte cell-cell adhesion	biological_process
Atox1	GO:0043066	negative regulation of apoptotic process	biological_process
Atox1	GO:0006811	ion transport	biological_process
Atox1	GO:0006825	copper ion transport	biological_process
Atox1	GO:0006979	response to oxidative stress	biological_process
Atox1	GO:0006878	cellular copper ion homeostasis	biological_process
Atox1	GO:0060003	copper ion export	biological_process
Atp5a1	GO:0015986	ATP synthesis coupled proton transport	biological_process
Atp5a1	GO:1902600	proton transmembrane transport	biological_process
Atp5a1	GO:0046034	ATP metabolic process	biological_process
Atp5a1	GO:0006629	lipid metabolic process	biological_process
Atp5a1	GO:0006811	ion transport	biological_process
Atp5a1	GO:0001937	negative regulation of endothelial cell proliferation	biological_process
Atp5a1	GO:0006754	ATP biosynthetic process	biological_process
Atp5a1	GO:0043536	positive regulation of blood vessel endothelial cell migration	biological_process
Atp5a1	GO:0042776	mitochondrial ATP synthesis coupled proton transport	biological_process
Atp5a1	GO:0006915	apoptotic process	biological_process
Atp5a1	GO:0007568	aging	biological_process
Atp5a1	GO:0014850	response to muscle activity	biological_process
Atp5a1	GO:0045471	response to ethanol	biological_process
Atp5a1	GO:0071549	cellular response to dexamethasone stimulus	biological_process
Atp5a1	GO:0071732	cellular response to nitric oxide	biological_process
Atp5c1	GO:0015986	ATP synthesis coupled proton transport	biological_process
Atp5c1	GO:0006811	ion transport	biological_process
Atp5c1	GO:0006754	ATP biosynthetic process	biological_process
Atp5c1	GO:0046034	ATP metabolic process	biological_process
Atp5c1	GO:0042776	mitochondrial ATP synthesis coupled proton transport	biological_process
Bhmt	GO:0009086	methionine biosynthetic process	biological_process
Bhmt	GO:0032259	methylation	biological_process
Bhmt	GO:0006479	protein methylation	biological_process
Bhmt	GO:0006577	amino-acid betaine metabolic process	biological_process
Bhmt	GO:0006579	amino-acid betaine catabolic process	biological_process
Bhmt	GO:0071267	L-methionine salvage	biological_process
Car3	GO:0009617	response to bacterium	biological_process
Car3	GO:0016311	dephosphorylation	biological_process
Car3	GO:0006979	response to oxidative stress	biological_process
Car3	GO:0006730	one-carbon metabolic process	biological_process
Car3	GO:0045471	response to ethanol	biological_process
Cdh1	GO:0007156	homophilic cell adhesion via plasma membrane adhesion molecules	biological_process
Cdh1	GO:0007155	cell adhesion	biological_process
Cdh1	GO:0098609	cell-cell adhesion	biological_process
Cdh1	GO:0007416	synapse assembly	biological_process
Cdh1	GO:0009636	response to toxic substance	biological_process
Cdh1	GO:0010033	response to organic substance	biological_process
Cdh1	GO:0010468	regulation of gene expression	biological_process
Cdh1	GO:0021983	pituitary gland development	biological_process
Cdh1	GO:0022408	negative regulation of cell-cell adhesion	biological_process
Cdh1	GO:0030336	negative regulation of cell migration	biological_process
Cdh1	GO:0031175	neuron projection development	biological_process
Cdh1	GO:0034332	adherens junction organization	biological_process
Cdh1	GO:0042307	positive regulation of protein import into nucleus	biological_process
Cdh1	GO:0045893	positive regulation of transcription, DNA-templated	biological_process
Cdh1	GO:0071285	cellular response to lithium ion	biological_process
Cdh1	GO:0071681	cellular response to indole-3-methanol	biological_process
Cdh1	GO:0072659	protein localization to plasma membrane	biological_process
Cdh1	GO:0099576	regulation of protein catabolic process at postsynapse, modulating synaptic transmission	biological_process
Cdo1	GO:0051384	response to glucocorticoid	biological_process
Cdo1	GO:0045471	response to ethanol	biological_process
Cdo1	GO:0042412	taurine biosynthetic process	biological_process
Cdo1	GO:0051591	response to cAMP	biological_process
Cdo1	GO:0007595	lactation	biological_process
Cdo1	GO:0019448	L-cysteine catabolic process	biological_process
Cdo1	GO:0033762	response to glucagon	biological_process
Cdo1	GO:0010243	response to organonitrogen compound	biological_process
Cdo1	GO:0043200	response to amino acid	biological_process
Cdo1	GO:0019452	L-cysteine catabolic process to taurine	biological_process
Cdo1	GO:0019530	taurine metabolic process	biological_process
Ces1c	GO:0009617	response to bacterium	biological_process
Ces1c	GO:0042632	cholesterol homeostasis	biological_process
Ces1c	GO:0008203	cholesterol metabolic process	biological_process
Ces1c	GO:0071397	cellular response to cholesterol	biological_process
Ces1c	GO:0016042	lipid catabolic process	biological_process
Ces1c	GO:0006695	cholesterol biosynthetic process	biological_process
Ces1c	GO:0010875	positive regulation of cholesterol efflux	biological_process
Ces1c	GO:0010887	negative regulation of cholesterol storage	biological_process
Ces1c	GO:0030855	epithelial cell differentiation	biological_process
Ces1c	GO:0043691	reverse cholesterol transport	biological_process
Ces1c	GO:0051791	medium-chain fatty acid metabolic process	biological_process
Ces1c	GO:0070857	regulation of bile acid biosynthetic process	biological_process
Ces1c	GO:0071404	cellular response to low-density lipoprotein particle stimulus	biological_process
Ces1c	GO:0090205	positive regulation of cholesterol metabolic process	biological_process
Ces1c	GO:0120188	regulation of bile acid secretion	biological_process
Cfi	GO:0006508	proteolysis	biological_process
Cfi	GO:0002376	immune system process	biological_process
Cfi	GO:0045087	innate immune response	biological_process
Cfi	GO:0006958	complement activation, classical pathway	biological_process
Cfi	GO:0006897	endocytosis	biological_process
Cfi	GO:0006956	complement activation	biological_process
Chchd10	GO:0007005	mitochondrion organization	biological_process
Chchd10	GO:0065003	protein-containing complex assembly	biological_process
Chchd10	GO:1901030	positive regulation of mitochondrial outer membrane permeabilization involved in apoptotic signaling pathway	biological_process
Chchd10	GO:0006119	oxidative phosphorylation	biological_process
Chchd10	GO:0031930	mitochondria-nucleus signaling pathway	biological_process
Chchd10	GO:1903109	positive regulation of mitochondrial transcription	biological_process
Chchd10	GO:0030322	stabilization of membrane potential	biological_process
Chchd10	GO:0051457	maintenance of protein location in nucleus	biological_process
Chchd10	GO:0090144	mitochondrial nucleoid organization	biological_process
Chchd10	GO:0099558	maintenance of synapse structure	biological_process
Chchd10	GO:1903852	positive regulation of cristae formation	biological_process
Cth	GO:0019346	transsulfuration	biological_process
Cth	GO:1990830	cellular response to leukemia inhibitory factor	biological_process
Cth	GO:0008285	negative regulation of cell population proliferation	biological_process
Cth	GO:0008652	cellular amino acid biosynthetic process	biological_process
Cth	GO:0051289	protein homotetramerization	biological_process
Cth	GO:0030308	negative regulation of cell growth	biological_process
Cth	GO:0051092	positive regulation of NF-kappaB transcription factor activity	biological_process
Cth	GO:0043066	negative regulation of apoptotic process	biological_process
Cth	GO:0050667	homocysteine metabolic process	biological_process
Cth	GO:0006749	glutathione metabolic process	biological_process
Cth	GO:0043123	positive regulation of I-kappaB kinase/NF-kappaB signaling	biological_process
Cth	GO:2001234	negative regulation of apoptotic signaling pathway	biological_process
Cth	GO:0019344	cysteine biosynthetic process	biological_process
Cth	GO:0018272	protein-pyridoxal-5-phosphate linkage via peptidyl-N6-pyridoxal phosphate-L-lysine	biological_process
Cth	GO:0019343	cysteine biosynthetic process via cystathionine	biological_process
Cth	GO:0044524	protein sulfhydration	biological_process
Cth	GO:0070814	hydrogen sulfide biosynthetic process	biological_process
Cth	GO:1904831	positive regulation of aortic smooth muscle cell differentiation	biological_process
Cyp2a12	GO:0006082	organic acid metabolic process	biological_process
Cyp2a12	GO:0006805	xenobiotic metabolic process	biological_process
Cyp2a12	GO:0042178	xenobiotic catabolic process	biological_process
Cyp2a12	GO:0019373	epoxygenase P450 pathway	biological_process
Cyp2a12	GO:0009804	coumarin metabolic process	biological_process
Cyp2d9	GO:0019369	arachidonic acid metabolic process	biological_process
Cyp2d9	GO:0006082	organic acid metabolic process	biological_process
Cyp2d9	GO:0006805	xenobiotic metabolic process	biological_process
Cyp2d9	GO:0042178	xenobiotic catabolic process	biological_process
Cyp2e1	GO:0009617	response to bacterium	biological_process
Cyp2e1	GO:0006641	triglyceride metabolic process	biological_process
Cyp2e1	GO:0006629	lipid metabolic process	biological_process
Cyp2e1	GO:0006631	fatty acid metabolic process	biological_process
Cyp2e1	GO:0006082	organic acid metabolic process	biological_process
Cyp2e1	GO:0006805	xenobiotic metabolic process	biological_process
Cyp2e1	GO:0042178	xenobiotic catabolic process	biological_process
Cyp2e1	GO:0008202	steroid metabolic process	biological_process
Cyp2e1	GO:0019373	epoxygenase P450 pathway	biological_process
Cyp2e1	GO:0046483	heterocycle metabolic process	biological_process
Cyp2e1	GO:0002933	lipid hydroxylation	biological_process
Cyp2e1	GO:0016098	monoterpenoid metabolic process	biological_process
Cyp2e1	GO:0001676	long-chain fatty acid metabolic process	biological_process
Cyp2e1	GO:0010193	response to ozone	biological_process
Cyp2e1	GO:0010243	response to organonitrogen compound	biological_process
Cyp2e1	GO:0018960	4-nitrophenol metabolic process	biological_process
Cyp2e1	GO:0045471	response to ethanol	biological_process
Cyp2f2	GO:0006082	organic acid metabolic process	biological_process
Cyp2f2	GO:0006805	xenobiotic metabolic process	biological_process
Cyp2f2	GO:0042178	xenobiotic catabolic process	biological_process
Cyp2f2	GO:0019373	epoxygenase P450 pathway	biological_process
Cyp2f2	GO:0009636	response to toxic substance	biological_process
Cyp2f2	GO:1901170	naphthalene catabolic process	biological_process
Cyp2f2	GO:0018979	trichloroethylene metabolic process	biological_process
Cyp2f2	GO:1901360	organic cyclic compound metabolic process	biological_process
Dgat2	GO:0046322	negative regulation of fatty acid oxidation	biological_process
Dgat2	GO:0006629	lipid metabolic process	biological_process
Dgat2	GO:0042572	retinol metabolic process	biological_process
Dgat2	GO:0019915	lipid storage	biological_process
Dgat2	GO:0006640	monoacylglycerol biosynthetic process	biological_process
Dgat2	GO:0006071	glycerol metabolic process	biological_process
Dgat2	GO:0046339	diacylglycerol metabolic process	biological_process
Dgat2	GO:0042632	cholesterol homeostasis	biological_process
Dgat2	GO:0090181	regulation of cholesterol metabolic process	biological_process
Dgat2	GO:0097006	regulation of plasma lipoprotein particle levels	biological_process
Dgat2	GO:0019432	triglyceride biosynthetic process	biological_process
Dgat2	GO:0006651	diacylglycerol biosynthetic process	biological_process
Dgat2	GO:0045722	positive regulation of gluconeogenesis	biological_process
Dgat2	GO:0034383	low-density lipoprotein particle clearance	biological_process
Dgat2	GO:0035356	cellular triglyceride homeostasis	biological_process
Dgat2	GO:0010867	positive regulation of triglyceride biosynthetic process	biological_process
Dgat2	GO:0035336	long-chain fatty-acyl-CoA metabolic process	biological_process
Dgat2	GO:0050746	regulation of lipoprotein metabolic process	biological_process
Dgat2	GO:0038183	bile acid signaling pathway	biological_process
Dgat2	GO:0055089	fatty acid homeostasis	biological_process
Dgat2	GO:0060613	fat pad development	biological_process
Dgat2	GO:0071400	cellular response to oleic acid	biological_process
Dgat2	GO:0044255	cellular lipid metabolic process	biological_process
Fbp1	GO:0005975	carbohydrate metabolic process	biological_process
Fbp1	GO:0000122	negative regulation of transcription by RNA polymerase II	biological_process
Fbp1	GO:0071466	cellular response to xenobiotic stimulus	biological_process
Fbp1	GO:0008152	metabolic process	biological_process
Fbp1	GO:0016311	dephosphorylation	biological_process
Fbp1	GO:0006094	gluconeogenesis	biological_process
Fbp1	GO:0046580	negative regulation of Ras protein signal transduction	biological_process
Fbp1	GO:0030308	negative regulation of cell growth	biological_process
Fbp1	GO:0071286	cellular response to magnesium ion	biological_process
Fbp1	GO:0030388	fructose 1,6-bisphosphate metabolic process	biological_process
Fbp1	GO:0006002	fructose 6-phosphate metabolic process	biological_process
Fbp1	GO:0045820	negative regulation of glycolytic process	biological_process
Fbp1	GO:0006111	regulation of gluconeogenesis	biological_process
Fbp1	GO:0005986	sucrose biosynthetic process	biological_process
Fbp1	GO:0006000	fructose metabolic process	biological_process
Fbp1	GO:0032869	cellular response to insulin stimulus	biological_process
Fga	GO:0030168	platelet activation	biological_process
Fga	GO:0007596	blood coagulation	biological_process
Fga	GO:0051258	protein polymerization	biological_process
Fga	GO:0002376	immune system process	biological_process
Fga	GO:0045087	innate immune response	biological_process
Fga	GO:0002250	adaptive immune response	biological_process
Fga	GO:0007599	hemostasis	biological_process
Fga	GO:0070374	positive regulation of ERK1 and ERK2 cascade	biological_process
Fga	GO:0065003	protein-containing complex assembly	biological_process
Fga	GO:0007160	cell-matrix adhesion	biological_process
Fga	GO:0050714	positive regulation of protein secretion	biological_process
Fga	GO:0051592	response to calcium ion	biological_process
Fga	GO:0045921	positive regulation of exocytosis	biological_process
Fga	GO:0014911	positive regulation of smooth muscle cell migration	biological_process
Fga	GO:0031639	plasminogen activation	biological_process
Fga	GO:0034116	positive regulation of heterotypic cell-cell adhesion	biological_process
Fga	GO:0034622	cellular protein-containing complex assembly	biological_process
Fga	GO:0042730	fibrinolysis	biological_process
Fga	GO:0043152	induction of bacterial agglutination	biological_process
Fga	GO:0045907	positive regulation of vasoconstriction	biological_process
Fga	GO:0070527	platelet aggregation	biological_process
Fga	GO:0072377	blood coagulation, common pathway	biological_process
Fga	GO:0072378	blood coagulation, fibrin clot formation	biological_process
Fga	GO:0090277	positive regulation of peptide hormone secretion	biological_process
Fga	GO:1902042	negative regulation of extrinsic apoptotic signaling pathway via death domain receptors	biological_process
Fga	GO:2000352	negative regulation of endothelial cell apoptotic process	biological_process
Ftl1	GO:0006826	iron ion transport	biological_process
Ftl1	GO:0006879	cellular iron ion homeostasis	biological_process
Gabarapl1	GO:0006914	autophagy	biological_process
Gabarapl1	GO:0000422	autophagy of mitochondrion	biological_process
Gabarapl1	GO:0000045	autophagosome assembly	biological_process
Gabarapl1	GO:0006995	cellular response to nitrogen starvation	biological_process
Gabarapl1	GO:0016236	macroautophagy	biological_process
Gas2	GO:0006915	apoptotic process	biological_process
Gas2	GO:0008360	regulation of cell shape	biological_process
Gas2	GO:0007049	cell cycle	biological_process
Gas2	GO:0008593	regulation of Notch signaling pathway	biological_process
Gas2	GO:0030728	ovulation	biological_process
Gas2	GO:0071711	basement membrane organization	biological_process
Gas2	GO:0001544	initiation of primordial ovarian follicle growth	biological_process
Gas2	GO:0001547	antral ovarian follicle growth	biological_process
Gas2	GO:0051764	actin crosslink formation	biological_process
Gc	GO:0051180	vitamin transport	biological_process
Gc	GO:0035461	vitamin transmembrane transport	biological_process
Gc	GO:0042359	vitamin D metabolic process	biological_process
Glul	GO:0006807	nitrogen compound metabolic process	biological_process
Glul	GO:0006542	glutamine biosynthetic process	biological_process
Glul	GO:0010594	regulation of endothelial cell migration	biological_process
Glul	GO:0050679	positive regulation of epithelial cell proliferation	biological_process
Glul	GO:0009267	cellular response to starvation	biological_process
Glul	GO:0008283	cell population proliferation	biological_process
Glul	GO:0042254	ribosome biogenesis	biological_process
Glul	GO:0001525	angiogenesis	biological_process
Glul	GO:0018345	protein palmitoylation	biological_process
Glul	GO:0009749	response to glucose	biological_process
Glul	GO:0006536	glutamate metabolic process	biological_process
Glul	GO:0032024	positive regulation of insulin secretion	biological_process
Glul	GO:0051968	positive regulation of synaptic transmission, glutamatergic	biological_process
Glul	GO:0019676	ammonia assimilation cycle	biological_process
Glul	GO:1903670	regulation of sprouting angiogenesis	biological_process
Glul	GO:1904749	regulation of protein localization to nucleolus	biological_process
Gnmt	GO:0032259	methylation	biological_process
Gnmt	GO:0005977	glycogen metabolic process	biological_process
Gnmt	GO:0051289	protein homotetramerization	biological_process
Gnmt	GO:0006555	methionine metabolic process	biological_process
Gnmt	GO:0046500	S-adenosylmethionine metabolic process	biological_process
Gnmt	GO:0046498	S-adenosylhomocysteine metabolic process	biological_process
Gnmt	GO:0006730	one-carbon metabolic process	biological_process
Gnmt	GO:0006111	regulation of gluconeogenesis	biological_process
Gnmt	GO:0006544	glycine metabolic process	biological_process
Gnmt	GO:1901052	sarcosine metabolic process	biological_process
Gsta3	GO:0006749	glutathione metabolic process	biological_process
Gsta3	GO:0006805	xenobiotic metabolic process	biological_process
Gsta3	GO:0001657	ureteric bud development	biological_process
Gsta3	GO:0046223	aflatoxin catabolic process	biological_process
Gsta3	GO:0007568	aging	biological_process
Gsta3	GO:0031667	response to nutrient levels	biological_process
Hgfac	GO:0006508	proteolysis	biological_process
Hgfac	GO:0007596	blood coagulation	biological_process
Hgfac	GO:0031638	zymogen activation	biological_process
Hpd	GO:0009072	aromatic amino acid family metabolic process	biological_process
Hpd	GO:0006559	L-phenylalanine catabolic process	biological_process
Hpd	GO:0006572	tyrosine catabolic process	biological_process
Hspb8	GO:0034620	cellular response to unfolded protein	biological_process
Hspb8	GO:1905337	positive regulation of aggrephagy	biological_process
Ifitm3	GO:0045669	positive regulation of osteoblast differentiation	biological_process
Ifitm3	GO:0008285	negative regulation of cell population proliferation	biological_process
Ifitm3	GO:0051607	defense response to virus	biological_process
Ifitm3	GO:0002376	immune system process	biological_process
Ifitm3	GO:0045087	innate immune response	biological_process
Ifitm3	GO:0009615	response to virus	biological_process
Ifitm3	GO:0045071	negative regulation of viral genome replication	biological_process
Ifitm3	GO:0060337	type I interferon signaling pathway	biological_process
Ifitm3	GO:0034341	response to interferon-gamma	biological_process
Ifitm3	GO:0035455	response to interferon-alpha	biological_process
Ifitm3	GO:0035456	response to interferon-beta	biological_process
Ifitm3	GO:0046597	negative regulation of viral entry into host cell	biological_process
Ifitm3	GO:0030336	negative regulation of cell migration	biological_process
Ifitm3	GO:0006898	receptor-mediated endocytosis	biological_process
Igf1	GO:0043066	negative regulation of apoptotic process	biological_process
Igf1	GO:0030324	lung development	biological_process
Igf1	GO:0010629	negative regulation of gene expression	biological_process
Igf1	GO:0010628	positive regulation of gene expression	biological_process
Igf1	GO:0045944	positive regulation of transcription by RNA polymerase II	biological_process
Igf1	GO:0048146	positive regulation of fibroblast proliferation	biological_process
Igf1	GO:0008284	positive regulation of cell population proliferation	biological_process
Igf1	GO:0010468	regulation of gene expression	biological_process
Igf1	GO:0035264	multicellular organism growth	biological_process
Igf1	GO:0071333	cellular response to glucose stimulus	biological_process
Igf1	GO:0030307	positive regulation of cell growth	biological_process
Igf1	GO:0051450	myoblast proliferation	biological_process
Igf1	GO:0043491	protein kinase B signaling	biological_process
Igf1	GO:0043154	negative regulation of cysteine-type endopeptidase activity involved in apoptotic process	biological_process
Igf1	GO:0051897	positive regulation of protein kinase B signaling	biological_process
Igf1	GO:0045669	positive regulation of osteoblast differentiation	biological_process
Igf1	GO:0070371	ERK1 and ERK2 cascade	biological_process
Igf1	GO:0008285	negative regulation of cell population proliferation	biological_process
Igf1	GO:0050679	positive regulation of epithelial cell proliferation	biological_process
Igf1	GO:0006417	regulation of translation	biological_process
Igf1	GO:0008283	cell population proliferation	biological_process
Igf1	GO:0010001	glial cell differentiation	biological_process
Igf1	GO:0030879	mammary gland development	biological_process
Igf1	GO:0042127	regulation of cell population proliferation	biological_process
Igf1	GO:0007165	signal transduction	biological_process
Igf1	GO:0001932	regulation of protein phosphorylation	biological_process
Igf1	GO:0007608	sensory perception of smell	biological_process
Igf1	GO:0045893	positive regulation of transcription, DNA-templated	biological_process
Igf1	GO:0009408	response to heat	biological_process
Igf1	GO:0043410	positive regulation of MAPK cascade	biological_process
Igf1	GO:0097192	extrinsic apoptotic signaling pathway in absence of ligand	biological_process
Igf1	GO:0070373	negative regulation of ERK1 and ERK2 cascade	biological_process
Igf1	GO:0032720	negative regulation of tumor necrosis factor production	biological_process
Igf1	GO:0046579	positive regulation of Ras protein signal transduction	biological_process
Igf1	GO:0007623	circadian rhythm	biological_process
Igf1	GO:0007399	nervous system development	biological_process
Igf1	GO:0050731	positive regulation of peptidyl-tyrosine phosphorylation	biological_process
Igf1	GO:0070886	positive regulation of calcineurin-NFAT signaling cascade	biological_process
Igf1	GO:0007613	memory	biological_process
Igf1	GO:0032148	activation of protein kinase B activity	biological_process
Igf1	GO:0042060	wound healing	biological_process
Igf1	GO:0070374	positive regulation of ERK1 and ERK2 cascade	biological_process
Igf1	GO:0045471	response to ethanol	biological_process
Igf1	GO:0046326	positive regulation of glucose import	biological_process
Igf1	GO:0048839	inner ear development	biological_process
Igf1	GO:0050650	chondroitin sulfate proteoglycan biosynthetic process	biological_process
Igf1	GO:0001974	blood vessel remodeling	biological_process
Igf1	GO:0048015	phosphatidylinositol-mediated signaling	biological_process
Igf1	GO:0050714	positive regulation of protein secretion	biological_process
Igf1	GO:0014068	positive regulation of phosphatidylinositol 3-kinase signaling	biological_process
Igf1	GO:0048468	cell development	biological_process
Igf1	GO:0050821	protein stabilization	biological_process
Igf1	GO:0030335	positive regulation of cell migration	biological_process
Igf1	GO:0048286	lung alveolus development	biological_process
Igf1	GO:1902430	negative regulation of amyloid-beta formation	biological_process
Igf1	GO:0014911	positive regulation of smooth muscle cell migration	biological_process
Igf1	GO:0071902	positive regulation of protein serine/threonine kinase activity	biological_process
Igf1	GO:0051924	regulation of calcium ion transport	biological_process
Igf1	GO:0042531	positive regulation of tyrosine phosphorylation of STAT protein	biological_process
Igf1	GO:0061051	positive regulation of cell growth involved in cardiac muscle cell development	biological_process
Igf1	GO:0060463	lung lobe morphogenesis	biological_process
Igf1	GO:0014065	phosphatidylinositol 3-kinase signaling	biological_process
Igf1	GO:0048661	positive regulation of smooth muscle cell proliferation	biological_process
Igf1	GO:1904646	cellular response to amyloid-beta	biological_process
Igf1	GO:0060740	prostate gland epithelium morphogenesis	biological_process
Igf1	GO:0060766	negative regulation of androgen receptor signaling pathway	biological_process
Igf1	GO:1901215	negative regulation of neuron death	biological_process
Igf1	GO:0043536	positive regulation of blood vessel endothelial cell migration	biological_process
Igf1	GO:0060736	prostate gland growth	biological_process
Igf1	GO:1990314	cellular response to insulin-like growth factor stimulus	biological_process
Igf1	GO:0043388	positive regulation of DNA binding	biological_process
Igf1	GO:0048754	branching morphogenesis of an epithelial tube	biological_process
Igf1	GO:0045445	myoblast differentiation	biological_process
Igf1	GO:2001237	negative regulation of extrinsic apoptotic signaling pathway	biological_process
Igf1	GO:0031017	exocrine pancreas development	biological_process
Igf1	GO:0060426	lung vasculature development	biological_process
Igf1	GO:0060510	type II pneumocyte differentiation	biological_process
Igf1	GO:0010656	negative regulation of muscle cell apoptotic process	biological_process
Igf1	GO:1904707	positive regulation of vascular associated smooth muscle cell proliferation	biological_process
Igf1	GO:0001649	osteoblast differentiation	biological_process
Igf1	GO:0045821	positive regulation of glycolytic process	biological_process
Igf1	GO:0010613	positive regulation of cardiac muscle hypertrophy	biological_process
Igf1	GO:1905564	positive regulation of vascular endothelial cell proliferation	biological_process
Igf1	GO:0060252	positive regulation of glial cell proliferation	biological_process
Igf1	GO:0021940	positive regulation of cerebellar granule cell precursor proliferation	biological_process
Igf1	GO:0045840	positive regulation of mitotic nuclear division	biological_process
Igf1	GO:0042104	positive regulation of activated T cell proliferation	biological_process
Igf1	GO:0001775	cell activation	biological_process
Igf1	GO:2000679	positive regulation of transcription regulatory region DNA binding	biological_process
Igf1	GO:0043568	positive regulation of insulin-like growth factor receptor signaling pathway	biological_process
Igf1	GO:0030104	water homeostasis	biological_process
Igf1	GO:0032878	regulation of establishment or maintenance of cell polarity	biological_process
Igf1	GO:0045428	regulation of nitric oxide biosynthetic process	biological_process
Igf1	GO:0048009	insulin-like growth factor receptor signaling pathway	biological_process
Igf1	GO:0050732	negative regulation of peptidyl-tyrosine phosphorylation	biological_process
Igf1	GO:0051246	regulation of protein metabolic process	biological_process
Igf1	GO:0060509	type I pneumocyte differentiation	biological_process
Igf1	GO:0060527	prostate epithelial cord arborization involved in prostate glandular acinus morphogenesis	biological_process
Igf1	GO:0060741	prostate gland stromal morphogenesis	biological_process
Igf1	GO:2000288	positive regulation of myoblast proliferation	biological_process
Igf1	GO:0002683	negative regulation of immune system process	biological_process
Igf1	GO:0010560	positive regulation of glycoprotein biosynthetic process	biological_process
Igf1	GO:0014834	skeletal muscle satellite cell maintenance involved in skeletal muscle regeneration	biological_process
Igf1	GO:0014896	muscle hypertrophy	biological_process
Igf1	GO:0014904	myotube cell development	biological_process
Igf1	GO:0030166	proteoglycan biosynthetic process	biological_process
Igf1	GO:0031643	positive regulation of myelination	biological_process
Igf1	GO:0032691	negative regulation of interleukin-1 beta production	biological_process
Igf1	GO:0034392	negative regulation of smooth muscle cell apoptotic process	biological_process
Igf1	GO:0035630	bone mineralization involved in bone maturation	biological_process
Igf1	GO:0045600	positive regulation of fat cell differentiation	biological_process
Igf1	GO:0045725	positive regulation of glycogen biosynthetic process	biological_process
Igf1	GO:0050974	detection of mechanical stimulus involved in sensory perception	biological_process
Igf1	GO:0060283	negative regulation of oocyte development	biological_process
Igf1	GO:0090031	positive regulation of steroid hormone biosynthetic process	biological_process
Igf1	GO:0090201	negative regulation of release of cytochrome c from mitochondria	biological_process
Igf1	GO:0150079	negative regulation of neuroinflammatory response	biological_process
Igf1	GO:1900142	negative regulation of oligodendrocyte apoptotic process	biological_process
Igf1	GO:1904075	positive regulation of trophectodermal cell proliferation	biological_process
Igf1	GO:1904193	negative regulation of cholangiocyte apoptotic process	biological_process
Igf1	GO:1905460	negative regulation of vascular associated smooth muscle cell apoptotic process	biological_process
Igf1	GO:0040014	regulation of multicellular organism growth	biological_process
Igfbp1	GO:0007568	aging	biological_process
Igfbp1	GO:0008286	insulin receptor signaling pathway	biological_process
Igfbp1	GO:0030307	positive regulation of cell growth	biological_process
Igfbp1	GO:0042246	tissue regeneration	biological_process
Igfbp1	GO:0043567	regulation of insulin-like growth factor receptor signaling pathway	biological_process
Igfbp4	GO:0010906	regulation of glucose metabolic process	biological_process
Igfbp4	GO:0043410	positive regulation of MAPK cascade	biological_process
Igfbp4	GO:0001558	regulation of cell growth	biological_process
Igfbp4	GO:0040008	regulation of growth	biological_process
Igfbp4	GO:0043568	positive regulation of insulin-like growth factor receptor signaling pathway	biological_process
Igfbp4	GO:0043567	regulation of insulin-like growth factor receptor signaling pathway	biological_process
Igfbp4	GO:0044342	type B pancreatic cell proliferation	biological_process
Igfbp4	GO:0006954	inflammatory response	biological_process
Itih2	GO:0030212	hyaluronan metabolic process	biological_process
Itih2	GO:0010951	negative regulation of endopeptidase activity	biological_process
Itih2	GO:0010466	negative regulation of peptidase activity	biological_process
Kng1	GO:0010951	negative regulation of endopeptidase activity	biological_process
Kng1	GO:0006954	inflammatory response	biological_process
Kng1	GO:0007204	positive regulation of cytosolic calcium ion concentration	biological_process
Kng1	GO:0010466	negative regulation of peptidase activity	biological_process
Kng1	GO:0007596	blood coagulation	biological_process
Kng1	GO:0007599	hemostasis	biological_process
Kng1	GO:0042311	vasodilation	biological_process
Kng1	GO:0007162	negative regulation of cell adhesion	biological_process
Kng1	GO:0030195	negative regulation of blood coagulation	biological_process
Kng1	GO:0031640	killing of cells of other organism	biological_process
Kng1	GO:0045861	negative regulation of proteolysis	biological_process
Kng1	GO:0061844	antimicrobial humoral immune response mediated by antimicrobial peptide	biological_process
Mdh1	GO:0005975	carbohydrate metabolic process	biological_process
Mdh1	GO:0006108	malate metabolic process	biological_process
Mdh1	GO:0019752	carboxylic acid metabolic process	biological_process
Mdh1	GO:0006099	tricarboxylic acid cycle	biological_process
Mdh1	GO:0006734	NADH metabolic process	biological_process
Mdh1	GO:0006107	oxaloacetate metabolic process	biological_process
Mdh1	GO:0019674	NAD metabolic process	biological_process
Npr2	GO:0006468	protein phosphorylation	biological_process
Npr2	GO:0035556	intracellular signal transduction	biological_process
Npr2	GO:0009190	cyclic nucleotide biosynthetic process	biological_process
Npr2	GO:0060348	bone development	biological_process
Npr2	GO:0001503	ossification	biological_process
Npr2	GO:0007165	signal transduction	biological_process
Npr2	GO:0006182	cGMP biosynthetic process	biological_process
Npr2	GO:0007168	receptor guanylyl cyclase signaling pathway	biological_process
Npr2	GO:0022414	reproductive process	biological_process
Npr2	GO:0010753	positive regulation of cGMP-mediated signaling	biological_process
Npr2	GO:0019934	cGMP-mediated signaling	biological_process
Npr2	GO:0051447	negative regulation of meiotic cell cycle	biological_process
Npr2	GO:1900194	negative regulation of oocyte maturation	biological_process
Npr2	GO:0097011	cellular response to granulocyte macrophage colony-stimulating factor stimulus	biological_process
Pck1	GO:0006094	gluconeogenesis	biological_process
Pck1	GO:0009617	response to bacterium	biological_process
Pck1	GO:0006006	glucose metabolic process	biological_process
Pck1	GO:0071333	cellular response to glucose stimulus	biological_process
Pck1	GO:0006629	lipid metabolic process	biological_process
Pck1	GO:0032868	response to insulin	biological_process
Pck1	GO:0016310	phosphorylation	biological_process
Pck1	GO:0006165	nucleoside diphosphate phosphorylation	biological_process
Pck1	GO:0042593	glucose homeostasis	biological_process
Pck1	GO:0032869	cellular response to insulin stimulus	biological_process
Pck1	GO:0018105	peptidyl-serine phosphorylation	biological_process
Pck1	GO:0042594	response to starvation	biological_process
Pck1	GO:0006107	oxaloacetate metabolic process	biological_process
Pck1	GO:0051365	cellular response to potassium ion starvation	biological_process
Pck1	GO:0070365	hepatocyte differentiation	biological_process
Pck1	GO:0033993	response to lipid	biological_process
Pck1	GO:0046890	regulation of lipid biosynthetic process	biological_process
Pck1	GO:0019543	propionate catabolic process	biological_process
Pck1	GO:0046327	glycerol biosynthetic process from pyruvate	biological_process
Pck1	GO:0071549	cellular response to dexamethasone stimulus	biological_process
Pck1	GO:0061402	positive regulation of transcription from RNA polymerase II promoter in response to acidic pH	biological_process
Pck1	GO:0007568	aging	biological_process
Pck1	GO:0014823	response to activity	biological_process
Pck1	GO:0032496	response to lipopolysaccharide	biological_process
Pck1	GO:0043382	positive regulation of memory T cell differentiation	biological_process
Pck1	GO:0070741	response to interleukin-6	biological_process
Pck1	GO:0071300	cellular response to retinoic acid	biological_process
Pck1	GO:0071320	cellular response to cAMP	biological_process
Pck1	GO:0071332	cellular response to fructose stimulus	biological_process
Pck1	GO:0071347	cellular response to interleukin-1	biological_process
Pck1	GO:0071356	cellular response to tumor necrosis factor	biological_process
Pck1	GO:0071377	cellular response to glucagon stimulus	biological_process
Pck1	GO:0071456	cellular response to hypoxia	biological_process
Pck1	GO:1904640	response to methionine	biological_process
Phyh	GO:0006631	fatty acid metabolic process	biological_process
Phyh	GO:0006103	2-oxoglutarate metabolic process	biological_process
Phyh	GO:0001561	fatty acid alpha-oxidation	biological_process
Phyh	GO:0006720	isoprenoid metabolic process	biological_process
Phyh	GO:0019606	2-oxobutyrate catabolic process	biological_process
Phyh	GO:0097089	methyl-branched fatty acid metabolic process	biological_process
Por	GO:0043066	negative regulation of apoptotic process	biological_process
Por	GO:0043154	negative regulation of cysteine-type endopeptidase activity involved in apoptotic process	biological_process
Por	GO:0009725	response to hormone	biological_process
Por	GO:0022900	electron transport chain	biological_process
Por	GO:0045880	positive regulation of smoothened signaling pathway	biological_process
Por	GO:0018393	internal peptidyl-lysine acetylation	biological_process
Por	GO:0032332	positive regulation of chondrocyte differentiation	biological_process
Por	GO:0090031	positive regulation of steroid hormone biosynthetic process	biological_process
Por	GO:0090181	regulation of cholesterol metabolic process	biological_process
Por	GO:0060192	negative regulation of lipase activity	biological_process
Por	GO:0071548	response to dexamethasone	biological_process
Por	GO:0045542	positive regulation of cholesterol biosynthetic process	biological_process
Por	GO:0019395	fatty acid oxidation	biological_process
Por	GO:0003420	regulation of growth plate cartilage chondrocyte proliferation	biological_process
Por	GO:0007584	response to nutrient	biological_process
Por	GO:0009437	carnitine metabolic process	biological_process
Por	GO:0009812	flavonoid metabolic process	biological_process
Por	GO:0032770	positive regulation of monooxygenase activity	biological_process
Por	GO:0043602	nitrate catabolic process	biological_process
Por	GO:0046210	nitric oxide catabolic process	biological_process
Por	GO:0070988	demethylation	biological_process
Por	GO:0071371	cellular response to gonadotropin stimulus	biological_process
Por	GO:0071372	cellular response to follicle-stimulating hormone stimulus	biological_process
Por	GO:0071375	cellular response to peptide hormone stimulus	biological_process
Por	GO:0090346	cellular organofluorine metabolic process	biological_process
Ppara	GO:0006355	regulation of transcription, DNA-templated	biological_process
Ppara	GO:0045944	positive regulation of transcription by RNA polymerase II	biological_process
Ppara	GO:0006006	glucose metabolic process	biological_process
Ppara	GO:0010468	regulation of gene expression	biological_process
Ppara	GO:0000122	negative regulation of transcription by RNA polymerase II	biological_process
Ppara	GO:0006629	lipid metabolic process	biological_process
Ppara	GO:0032868	response to insulin	biological_process
Ppara	GO:0051898	negative regulation of protein kinase B signaling	biological_process
Ppara	GO:0050728	negative regulation of inflammatory response	biological_process
Ppara	GO:0045893	positive regulation of transcription, DNA-templated	biological_process
Ppara	GO:0007154	cell communication	biological_process
Ppara	GO:0030522	intracellular receptor signaling pathway	biological_process
Ppara	GO:0030154	cell differentiation	biological_process
Ppara	GO:0048511	rhythmic process	biological_process
Ppara	GO:0048583	regulation of response to stimulus	biological_process
Ppara	GO:0051716	cellular response to stimulus	biological_process
Ppara	GO:0006357	regulation of transcription by RNA polymerase II	biological_process
Ppara	GO:0042060	wound healing	biological_process
Ppara	GO:0006950	response to stress	biological_process
Ppara	GO:0006631	fatty acid metabolic process	biological_process
Ppara	GO:0045070	positive regulation of viral genome replication	biological_process
Ppara	GO:0001666	response to hypoxia	biological_process
Ppara	GO:0070166	enamel mineralization	biological_process
Ppara	GO:0008544	epidermis development	biological_process
Ppara	GO:0043401	steroid hormone mediated signaling pathway	biological_process
Ppara	GO:0030512	negative regulation of transforming growth factor beta receptor signaling pathway	biological_process
Ppara	GO:0032091	negative regulation of protein binding	biological_process
Ppara	GO:0032922	circadian regulation of gene expression	biological_process
Ppara	GO:0010891	negative regulation of sequestering of triglyceride	biological_process
Ppara	GO:0010887	negative regulation of cholesterol storage	biological_process
Ppara	GO:0042157	lipoprotein metabolic process	biological_process
Ppara	GO:1901215	negative regulation of neuron death	biological_process
Ppara	GO:2000272	negative regulation of signaling receptor activity	biological_process
Ppara	GO:0042752	regulation of circadian rhythm	biological_process
Ppara	GO:0061052	negative regulation of cell growth involved in cardiac muscle cell development	biological_process
Ppara	GO:0045776	negative regulation of blood pressure	biological_process
Ppara	GO:1903427	negative regulation of reactive oxygen species biosynthetic process	biological_process
Ppara	GO:1903944	negative regulation of hepatocyte apoptotic process	biological_process
Ppara	GO:0010745	negative regulation of macrophage derived foam cell differentiation	biological_process
Ppara	GO:0045820	negative regulation of glycolytic process	biological_process
Ppara	GO:0035095	behavioral response to nicotine	biological_process
Ppara	GO:2001171	positive regulation of ATP biosynthetic process	biological_process
Ppara	GO:1902894	negative regulation of pri-miRNA transcription by RNA polymerase II	biological_process
Ppara	GO:0046889	positive regulation of lipid biosynthetic process	biological_process
Ppara	GO:0009755	hormone-mediated signaling pathway	biological_process
Ppara	GO:1903038	negative regulation of leukocyte cell-cell adhesion	biological_process
Ppara	GO:1900016	negative regulation of cytokine production involved in inflammatory response	biological_process
Ppara	GO:0045722	positive regulation of gluconeogenesis	biological_process
Ppara	GO:0009267	cellular response to starvation	biological_process
Ppara	GO:0010565	regulation of cellular ketone metabolic process	biological_process
Ppara	GO:0019216	regulation of lipid metabolic process	biological_process
Ppara	GO:0019217	regulation of fatty acid metabolic process	biological_process
Ppara	GO:0032099	negative regulation of appetite	biological_process
Ppara	GO:0033993	response to lipid	biological_process
Ppara	GO:0045923	positive regulation of fatty acid metabolic process	biological_process
Ppara	GO:0046321	positive regulation of fatty acid oxidation	biological_process
Ppara	GO:0007507	heart development	biological_process
Ppara	GO:0010876	lipid localization	biological_process
Ppara	GO:0010883	regulation of lipid storage	biological_process
Ppara	GO:0014070	response to organic cyclic compound	biological_process
Ppara	GO:0045471	response to ethanol	biological_process
Sds	GO:0006520	cellular amino acid metabolic process	biological_process
Sds	GO:0044238	primary metabolic process	biological_process
Sds	GO:0006094	gluconeogenesis	biological_process
Sds	GO:0065003	protein-containing complex assembly	biological_process
Sds	GO:0042866	pyruvate biosynthetic process	biological_process
Sds	GO:0006565	L-serine catabolic process	biological_process
Sds	GO:0006567	threonine catabolic process	biological_process
Sds	GO:0009097	isoleucine biosynthetic process	biological_process
Serpina1a	GO:0010951	negative regulation of endopeptidase activity	biological_process
Serpina1a	GO:0006953	acute-phase response	biological_process
Serpina1a	GO:0010466	negative regulation of peptidase activity	biological_process
Serpina1a	GO:0043434	response to peptide hormone	biological_process
Serpina1a	GO:0034097	response to cytokine	biological_process
Serpina1a	GO:0006487	protein N-linked glycosylation	biological_process
Serpina1b	GO:0001701	in utero embryonic development	biological_process
Serpina1b	GO:0006953	acute-phase response	biological_process
Serpina1b	GO:0010466	negative regulation of peptidase activity	biological_process
Serpina1b	GO:0010951	negative regulation of endopeptidase activity	biological_process
Serpina1b	GO:0043434	response to peptide hormone	biological_process
Serpina1b	GO:0034097	response to cytokine	biological_process
Serpina1b	GO:0010288	response to lead ion	biological_process
Serpina1b	GO:0006487	protein N-linked glycosylation	biological_process
Serpina1b	GO:1900004	negative regulation of serine-type endopeptidase activity	biological_process
Serpina1b	GO:0033986	response to methanol	biological_process
Serpina1b	GO:0046687	response to chromate	biological_process
Serpina1c	GO:0010951	negative regulation of endopeptidase activity	biological_process
Serpina1e	GO:0010466	negative regulation of peptidase activity	biological_process
Serpina1e	GO:0010951	negative regulation of endopeptidase activity	biological_process
Serpina1e	GO:0043434	response to peptide hormone	biological_process
Serpina1e	GO:0034097	response to cytokine	biological_process
Serpina1e	GO:0010288	response to lead ion	biological_process
Serpina1e	GO:1900004	negative regulation of serine-type endopeptidase activity	biological_process
Serpina1e	GO:0033986	response to methanol	biological_process
Serpina1e	GO:0046687	response to chromate	biological_process
Serpina3k	GO:0010951	negative regulation of endopeptidase activity	biological_process
Serpind1	GO:0007596	blood coagulation	biological_process
Serpind1	GO:0010466	negative regulation of peptidase activity	biological_process
Serpind1	GO:0007599	hemostasis	biological_process
Serpind1	GO:0010951	negative regulation of endopeptidase activity	biological_process
Sod1	GO:0006801	superoxide metabolic process	biological_process
Sod1	GO:0007569	cell aging	biological_process
Sod1	GO:0007605	sensory perception of sound	biological_process
Sod1	GO:0043066	negative regulation of apoptotic process	biological_process
Sod1	GO:0072593	reactive oxygen species metabolic process	biological_process
Sod1	GO:0007283	spermatogenesis	biological_process
Sod1	GO:0007566	embryo implantation	biological_process
Sod1	GO:0007626	locomotory behavior	biological_process
Sod1	GO:0045859	regulation of protein kinase activity	biological_process
Sod1	GO:0043085	positive regulation of catalytic activity	biological_process
Sod1	GO:0001819	positive regulation of cytokine production	biological_process
Sod1	GO:0009408	response to heat	biological_process
Sod1	GO:0043410	positive regulation of MAPK cascade	biological_process
Sod1	GO:0009410	response to xenobiotic stimulus	biological_process
Sod1	GO:0032930	positive regulation of superoxide anion generation	biological_process
Sod1	GO:0010033	response to organic substance	biological_process
Sod1	GO:0001895	retina homeostasis	biological_process
Sod1	GO:0045471	response to ethanol	biological_process
Sod1	GO:0001541	ovarian follicle development	biological_process
Sod1	GO:0006879	cellular iron ion homeostasis	biological_process
Sod1	GO:0043087	regulation of GTPase activity	biological_process
Sod1	GO:0042554	superoxide anion generation	biological_process
Sod1	GO:0050665	hydrogen peroxide biosynthetic process	biological_process
Sod1	GO:0043524	negative regulation of neuron apoptotic process	biological_process
Sod1	GO:0060088	auditory receptor cell stereocilium organization	biological_process
Sod1	GO:0051881	regulation of mitochondrial membrane potential	biological_process
Sod1	GO:0048678	response to axon injury	biological_process
Sod1	GO:0046716	muscle cell cellular homeostasis	biological_process
Sod1	GO:0006749	glutathione metabolic process	biological_process
Sod1	GO:0040014	regulation of multicellular organism growth	biological_process
Sod1	GO:0002262	myeloid cell homeostasis	biological_process
Sod1	GO:0019226	transmission of nerve impulse	biological_process
Sod1	GO:0060047	heart contraction	biological_process
Sod1	GO:0006979	response to oxidative stress	biological_process
Sod1	GO:0000303	response to superoxide	biological_process
Sod1	GO:0042542	response to hydrogen peroxide	biological_process
Sod1	GO:0007568	aging	biological_process
Sod1	GO:0008217	regulation of blood pressure	biological_process
Sod1	GO:0019430	removal of superoxide radicals	biological_process
Sod1	GO:0046688	response to copper ion	biological_process
Sod1	GO:0000302	response to reactive oxygen species	biological_process
Sod1	GO:0050766	positive regulation of phagocytosis	biological_process
Sod1	GO:0045541	negative regulation of cholesterol biosynthetic process	biological_process
Sod1	GO:0032287	peripheral nervous system myelin maintenance	biological_process
Sod1	GO:0060052	neurofilament cytoskeleton organization	biological_process
Sod1	GO:0060087	relaxation of vascular associated smooth muscle	biological_process
Sod1	GO:0008089	anterograde axonal transport	biological_process
Sod1	GO:0008090	retrograde axonal transport	biological_process
Sod1	GO:0031667	response to nutrient levels	biological_process
Sod1	GO:0050728	negative regulation of inflammatory response	biological_process
Sod1	GO:1902177	positive regulation of oxidative stress-induced intrinsic apoptotic signaling pathway	biological_process
Tmem205	GO:0008150	biological_process	biological_process
Uox	GO:0006144	purine nucleobase metabolic process	biological_process
Uox	GO:0009987	cellular process	biological_process
Uox	GO:0019628	urate catabolic process	biological_process
Uox	GO:0000255	allantoin metabolic process	biological_process
Uox	GO:0006196	AMP catabolic process	biological_process
Uox	GO:0006204	IMP catabolic process	biological_process
Uox	GO:0046055	dGMP catabolic process	biological_process
Uox	GO:0046059	dAMP catabolic process	biological_process
Uox	GO:0046038	GMP catabolic process	biological_process
Uox	GO:0006154	adenosine catabolic process	biological_process
Uox	GO:0006157	deoxyadenosine catabolic process	biological_process
Uox	GO:0006145	purine nucleobase catabolic process	biological_process
Uox	GO:0006147	guanine catabolic process	biological_process
Uox	GO:0006148	inosine catabolic process	biological_process
Uox	GO:0006149	deoxyinosine catabolic process	biological_process
Uox	GO:0006161	deoxyguanosine catabolic process	biological_process
Uox	GO:0009114	hypoxanthine catabolic process	biological_process
Uox	GO:0009115	xanthine catabolic process	biological_process
Vcp	GO:0006914	autophagy	biological_process
Vcp	GO:0006281	DNA repair	biological_process
Vcp	GO:0006974	cellular response to DNA damage stimulus	biological_process
Vcp	GO:0016567	protein ubiquitination	biological_process
Vcp	GO:0034605	cellular response to heat	biological_process
Vcp	GO:0006888	endoplasmic reticulum to Golgi vesicle-mediated transport	biological_process
Vcp	GO:0006302	double-strand break repair	biological_process
Vcp	GO:0031334	positive regulation of protein-containing complex assembly	biological_process
Vcp	GO:0043161	proteasome-mediated ubiquitin-dependent protein catabolic process	biological_process
Vcp	GO:0016236	macroautophagy	biological_process
Vcp	GO:0006734	NADH metabolic process	biological_process
Vcp	GO:0006919	activation of cysteine-type endopeptidase activity involved in apoptotic process	biological_process
Vcp	GO:0010498	proteasomal protein catabolic process	biological_process
Vcp	GO:0045732	positive regulation of protein catabolic process	biological_process
Vcp	GO:0006511	ubiquitin-dependent protein catabolic process	biological_process
Vcp	GO:0030433	ubiquitin-dependent ERAD pathway	biological_process
Vcp	GO:0090263	positive regulation of canonical Wnt signaling pathway	biological_process
Vcp	GO:0050807	regulation of synapse organization	biological_process
Vcp	GO:0106300	protein-DNA covalent cross-linking repair	biological_process
Vcp	GO:0071712	ER-associated misfolded protein catabolic process	biological_process
Vcp	GO:1905634	regulation of protein localization to chromatin	biological_process
Vcp	GO:0019985	translesion synthesis	biological_process
Vcp	GO:2000060	positive regulation of ubiquitin-dependent protein catabolic process	biological_process
Vcp	GO:0032436	positive regulation of proteasomal ubiquitin-dependent protein catabolic process	biological_process
Vcp	GO:0019079	viral genome replication	biological_process
Vcp	GO:0036503	ERAD pathway	biological_process
Vcp	GO:1903715	regulation of aerobic respiration	biological_process
Vcp	GO:0045879	negative regulation of smoothened signaling pathway	biological_process
Vcp	GO:2001171	positive regulation of ATP biosynthetic process	biological_process
Vcp	GO:0010918	positive regulation of mitochondrial membrane potential	biological_process
Vcp	GO:1903862	positive regulation of oxidative phosphorylation	biological_process
Vcp	GO:0097352	autophagosome maturation	biological_process
Vcp	GO:0032510	endosome to lysosome transport via multivesicular body sorting pathway	biological_process
Vcp	GO:0030970	retrograde protein transport, ER to cytosol	biological_process
Vcp	GO:0070842	aggresome assembly	biological_process
Vcp	GO:0035617	stress granule disassembly	biological_process
Vcp	GO:0036297	interstrand cross-link repair	biological_process
Vcp	GO:0046034	ATP metabolic process	biological_process
Vcp	GO:0051228	mitotic spindle disassembly	biological_process
Vcp	GO:0061857	endoplasmic reticulum stress-induced pre-emptive quality control	biological_process
Vcp	GO:0072389	flavin adenine dinucleotide catabolic process	biological_process
Vcp	GO:1903006	positive regulation of protein K63-linked deubiquitination	biological_process
Vcp	GO:1903007	positive regulation of Lys63-specific deubiquitinase activity	biological_process
Vcp	GO:1903843	cellular response to arsenite ion	biological_process
Vcp	GO:2000158	positive regulation of ubiquitin-specific protease activity	biological_process
Gene Ontology: Molecular Function
mgi_symbol	go_id	name_1006	namespace_1003
Acaa1b	GO:0016746	acyltransferase activity	molecular_function
Acaa1b	GO:0016747	acyltransferase activity, transferring groups other than amino-acyl groups	molecular_function
Acaa1b	GO:0016740	transferase activity	molecular_function
Acaa1b	GO:0003988	acetyl-CoA C-acyltransferase activity	molecular_function
Acaa1b	GO:0050633	acetyl-CoA C-myristoyltransferase activity	molecular_function
Acaa1b	GO:0003985	acetyl-CoA C-acetyltransferase activity	molecular_function
Acaa1b	GO:0008775	acetate CoA-transferase activity	molecular_function
Acaa1b	GO:0016401	palmitoyl-CoA oxidase activity	molecular_function
Acox1	GO:0050660	flavin adenine dinucleotide binding	molecular_function
Acox1	GO:0016627	oxidoreductase activity, acting on the CH-CH group of donors	molecular_function
Acox1	GO:0003997	acyl-CoA oxidase activity	molecular_function
Acox1	GO:0071949	FAD binding	molecular_function
Acox1	GO:0005504	fatty acid binding	molecular_function
Acox1	GO:0016491	oxidoreductase activity	molecular_function
Acox1	GO:0042803	protein homodimerization activity	molecular_function
Acox1	GO:0030165	PDZ domain binding	molecular_function
Acox1	GO:0047485	protein N-terminus binding	molecular_function
Acox1	GO:0016401	palmitoyl-CoA oxidase activity	molecular_function
Adh1	GO:0008270	zinc ion binding	molecular_function
Adh1	GO:0016491	oxidoreductase activity	molecular_function
Adh1	GO:0046872	metal ion binding	molecular_function
Adh1	GO:0042802	identical protein binding	molecular_function
Adh1	GO:0016616	oxidoreductase activity, acting on the CH-OH group of donors, NAD or NADP as acceptor	molecular_function
Adh1	GO:0004022	alcohol dehydrogenase (NAD+) activity	molecular_function
Adh1	GO:0004024	alcohol dehydrogenase activity, zinc-dependent	molecular_function
Adh1	GO:0004745	NAD-retinol dehydrogenase activity	molecular_function
Adh1	GO:0051287	NAD binding	molecular_function
Adh1	GO:0018455	alcohol dehydrogenase [NAD(P)+] activity	molecular_function
Adh1	GO:0035276	ethanol binding	molecular_function
Adh1	GO:0036094	small molecule binding	molecular_function
Ahsg	GO:0004869	cysteine-type endopeptidase inhibitor activity	molecular_function
Ahsg	GO:0004866	endopeptidase inhibitor activity	molecular_function
Ahsg	GO:0030294	receptor signaling protein tyrosine kinase inhibitor activity	molecular_function
Alb	GO:0005515	protein binding	molecular_function
Alb	GO:0003677	DNA binding	molecular_function
Alb	GO:0046872	metal ion binding	molecular_function
Alb	GO:0008270	zinc ion binding	molecular_function
Alb	GO:0019899	enzyme binding	molecular_function
Alb	GO:0008289	lipid binding	molecular_function
Alb	GO:0042802	identical protein binding	molecular_function
Alb	GO:0005504	fatty acid binding	molecular_function
Alb	GO:0030170	pyridoxal phosphate binding	molecular_function
Alb	GO:0019825	oxygen binding	molecular_function
Alb	GO:0015643	toxic substance binding	molecular_function
Alb	GO:0051087	chaperone binding	molecular_function
Alb	GO:0072341	modified amino acid binding	molecular_function
Alb	GO:0140272	exogenous protein binding	molecular_function
Alb	GO:1903981	enterobactin binding	molecular_function
Aldh1l1	GO:0003824	catalytic activity	molecular_function
Aldh1l1	GO:0016491	oxidoreductase activity	molecular_function
Aldh1l1	GO:0016620	oxidoreductase activity, acting on the aldehyde or oxo group of donors, NAD or NADP as acceptor	molecular_function
Aldh1l1	GO:0016742	hydroxymethyl-, formyl- and related transferase activity	molecular_function
Aldh1l1	GO:0016155	formyltetrahydrofolate dehydrogenase activity	molecular_function
Aldh1l1	GO:0005515	protein binding	molecular_function
Aldh1l1	GO:0044877	protein-containing complex binding	molecular_function
Aldh1l1	GO:0004029	aldehyde dehydrogenase (NAD+) activity	molecular_function
Aldh1l1	GO:0004030	aldehyde dehydrogenase [NAD(P)+] activity	molecular_function
Aldh1l1	GO:0033721	aldehyde dehydrogenase (NADP+) activity	molecular_function
Aldh2	GO:0016491	oxidoreductase activity	molecular_function
Aldh2	GO:0016620	oxidoreductase activity, acting on the aldehyde or oxo group of donors, NAD or NADP as acceptor	molecular_function
Aldh2	GO:0042802	identical protein binding	molecular_function
Aldh2	GO:0005515	protein binding	molecular_function
Aldh2	GO:0004029	aldehyde dehydrogenase (NAD+) activity	molecular_function
Aldh2	GO:0043878	glyceraldehyde-3-phosphate dehydrogenase (NAD+) (non-phosphorylating) activity	molecular_function
Aldh2	GO:0051287	NAD binding	molecular_function
Aldh2	GO:0070404	NADH binding	molecular_function
Aldob	GO:0003824	catalytic activity	molecular_function
Aldob	GO:0004332	fructose-bisphosphate aldolase activity	molecular_function
Aldob	GO:0016829	lyase activity	molecular_function
Aldob	GO:0042802	identical protein binding	molecular_function
Aldob	GO:0051117	ATPase binding	molecular_function
Aldob	GO:0008092	cytoskeletal protein binding	molecular_function
Aldob	GO:0070061	fructose binding	molecular_function
Aldob	GO:0031210	phosphatidylcholine binding	molecular_function
Aldob	GO:0061609	fructose-1-phosphate aldolase activity	molecular_function
Ambp	GO:0004867	serine-type endopeptidase inhibitor activity	molecular_function
Ambp	GO:0042803	protein homodimerization activity	molecular_function
Ambp	GO:0020037	heme binding	molecular_function
Ambp	GO:0030414	peptidase inhibitor activity	molecular_function
Ambp	GO:0019862	IgA binding	molecular_function
Apoa2	GO:0008289	lipid binding	molecular_function
Apoa2	GO:0042803	protein homodimerization activity	molecular_function
Apoa2	GO:0046982	protein heterodimerization activity	molecular_function
Apoa2	GO:0005102	signaling receptor binding	molecular_function
Apoa2	GO:0015485	cholesterol binding	molecular_function
Apoa2	GO:0031072	heat shock protein binding	molecular_function
Apoa2	GO:0005543	phospholipid binding	molecular_function
Apoa2	GO:0120020	cholesterol transfer activity	molecular_function
Apoa2	GO:0005319	lipid transporter activity	molecular_function
Apoa2	GO:0031210	phosphatidylcholine binding	molecular_function
Apoa2	GO:0060228	phosphatidylcholine-sterol O-acyltransferase activator activity	molecular_function
Apoa2	GO:0008035	high-density lipoprotein particle binding	molecular_function
Apoa2	GO:0034190	apolipoprotein receptor binding	molecular_function
Apoa2	GO:0055102	lipase inhibitor activity	molecular_function
Apoa2	GO:0070653	high-density lipoprotein particle receptor binding	molecular_function
Apoc3	GO:0008289	lipid binding	molecular_function
Apoe	GO:0008289	lipid binding	molecular_function
Apoe	GO:0005515	protein binding	molecular_function
Apoe	GO:0044877	protein-containing complex binding	molecular_function
Apoe	GO:0008201	heparin binding	molecular_function
Apoe	GO:0042802	identical protein binding	molecular_function
Apoe	GO:0042803	protein homodimerization activity	molecular_function
Apoe	GO:0005102	signaling receptor binding	molecular_function
Apoe	GO:0046983	protein dimerization activity	molecular_function
Apoe	GO:0001540	amyloid-beta binding	molecular_function
Apoe	GO:0050750	low-density lipoprotein particle receptor binding	molecular_function
Apoe	GO:0043395	heparan sulfate proteoglycan binding	molecular_function
Apoe	GO:0005543	phospholipid binding	molecular_function
Apoe	GO:0120020	cholesterol transfer activity	molecular_function
Apoe	GO:0005319	lipid transporter activity	molecular_function
Apoe	GO:0048156	tau protein binding	molecular_function
Apoe	GO:0016209	antioxidant activity	molecular_function
Apoe	GO:0060228	phosphatidylcholine-sterol O-acyltransferase activator activity	molecular_function
Apoe	GO:0046848	hydroxyapatite binding	molecular_function
Apoe	GO:0046911	metal chelating activity	molecular_function
Apoe	GO:0070326	very-low-density lipoprotein particle receptor binding	molecular_function
Apoe	GO:0071813	lipoprotein particle binding	molecular_function
Arg1	GO:0046872	metal ion binding	molecular_function
Arg1	GO:0004053	arginase activity	molecular_function
Arg1	GO:0016813	hydrolase activity, acting on carbon-nitrogen (but not peptide) bonds, in linear amidines	molecular_function
Arg1	GO:0016787	hydrolase activity	molecular_function
Arg1	GO:0042802	identical protein binding	molecular_function
Arg1	GO:0030145	manganese ion binding	molecular_function
Asl	GO:0003824	catalytic activity	molecular_function
Asl	GO:0004056	argininosuccinate lyase activity	molecular_function
Asl	GO:0016829	lyase activity	molecular_function
Asl	GO:0042802	identical protein binding	molecular_function
Ass1	GO:0005524	ATP binding	molecular_function
Ass1	GO:0004055	argininosuccinate synthase activity	molecular_function
Ass1	GO:0000166	nucleotide binding	molecular_function
Ass1	GO:0016874	ligase activity	molecular_function
Ass1	GO:0005515	protein binding	molecular_function
Ass1	GO:0042802	identical protein binding	molecular_function
Ass1	GO:0015643	toxic substance binding	molecular_function
Ass1	GO:0016597	amino acid binding	molecular_function
Atox1	GO:0046872	metal ion binding	molecular_function
Atox1	GO:0005507	copper ion binding	molecular_function
Atox1	GO:0051117	ATPase binding	molecular_function
Atox1	GO:0016531	copper chaperone activity	molecular_function
Atox1	GO:0032767	copper-dependent protein binding	molecular_function
Atox1	GO:1903136	cuprous ion binding	molecular_function
Atp5a1	GO:0005524	ATP binding	molecular_function
Atp5a1	GO:0046933	proton-transporting ATP synthase activity, rotational mechanism	molecular_function
Atp5a1	GO:0032559	adenyl ribonucleotide binding	molecular_function
Atp5a1	GO:0000166	nucleotide binding	molecular_function
Atp5a1	GO:0005515	protein binding	molecular_function
Atp5a1	GO:0002020	protease binding	molecular_function
Atp5a1	GO:0042288	MHC class I protein binding	molecular_function
Atp5a1	GO:0016887	ATPase	molecular_function
Atp5a1	GO:0043532	angiostatin binding	molecular_function
Atp5a1	GO:0043531	ADP binding	molecular_function
Atp5c1	GO:0046933	proton-transporting ATP synthase activity, rotational mechanism	molecular_function
Atp5c1	GO:0016887	ATPase	molecular_function
Bhmt	GO:0008270	zinc ion binding	molecular_function
Bhmt	GO:0047150	betaine-homocysteine S-methyltransferase activity	molecular_function
Bhmt	GO:0044877	protein-containing complex binding	molecular_function
Bhmt	GO:0016740	transferase activity	molecular_function
Bhmt	GO:0046872	metal ion binding	molecular_function
Bhmt	GO:0008168	methyltransferase activity	molecular_function
Car3	GO:0008270	zinc ion binding	molecular_function
Car3	GO:0004089	carbonate dehydratase activity	molecular_function
Car3	GO:0046872	metal ion binding	molecular_function
Car3	GO:0016829	lyase activity	molecular_function
Car3	GO:0016791	phosphatase activity	molecular_function
Car3	GO:0016836	hydro-lyase activity	molecular_function
Car3	GO:0016151	nickel cation binding	molecular_function
Cdh1	GO:0005509	calcium ion binding	molecular_function
Cdh1	GO:0046872	metal ion binding	molecular_function
Cdh1	GO:0008013	beta-catenin binding	molecular_function
Cdh1	GO:0030506	ankyrin binding	molecular_function
Cdh1	GO:0032794	GTPase activating protein binding	molecular_function
Cdh1	GO:0042802	identical protein binding	molecular_function
Cdh1	GO:0045295	gamma-catenin binding	molecular_function
Cdh1	GO:0050839	cell adhesion molecule binding	molecular_function
Cdo1	GO:0016702	oxidoreductase activity, acting on single donors with incorporation of molecular oxygen, incorporation of two atoms of oxygen	molecular_function
Cdo1	GO:0005506	iron ion binding	molecular_function
Cdo1	GO:0046872	metal ion binding	molecular_function
Cdo1	GO:0051213	dioxygenase activity	molecular_function
Cdo1	GO:0016491	oxidoreductase activity	molecular_function
Cdo1	GO:0017172	cysteine dioxygenase activity	molecular_function
Cdo1	GO:0008198	ferrous iron binding	molecular_function
Ces1c	GO:0016787	hydrolase activity	molecular_function
Ces1c	GO:0052689	carboxylic ester hydrolase activity	molecular_function
Ces1c	GO:0016788	hydrolase activity, acting on ester bonds	molecular_function
Ces1c	GO:0004771	sterol esterase activity	molecular_function
Ces1c	GO:0080030	methyl indole-3-acetate esterase activity	molecular_function
Cfi	GO:0005515	protein binding	molecular_function
Cfi	GO:0005044	scavenger receptor activity	molecular_function
Cfi	GO:0004252	serine-type endopeptidase activity	molecular_function
Cfi	GO:0046872	metal ion binding	molecular_function
Cfi	GO:0016787	hydrolase activity	molecular_function
Cfi	GO:0008233	peptidase activity	molecular_function
Cfi	GO:0008236	serine-type peptidase activity	molecular_function
Chchd10	GO:0005515	protein binding	molecular_function
Cth	GO:0003824	catalytic activity	molecular_function
Cth	GO:0030170	pyridoxal phosphate binding	molecular_function
Cth	GO:0005516	calmodulin binding	molecular_function
Cth	GO:0005515	protein binding	molecular_function
Cth	GO:0016829	lyase activity	molecular_function
Cth	GO:0042802	identical protein binding	molecular_function
Cth	GO:0004121	cystathionine beta-lyase activity	molecular_function
Cth	GO:0004123	cystathionine gamma-lyase activity	molecular_function
Cth	GO:0016846	carbon-sulfur lyase activity	molecular_function
Cth	GO:0044540	L-cystine L-cysteine-lyase (deaminating)	molecular_function
Cth	GO:0080146	L-cysteine desulfhydrase activity	molecular_function
Cyp2a12	GO:0004497	monooxygenase activity	molecular_function
Cyp2a12	GO:0020037	heme binding	molecular_function
Cyp2a12	GO:0005506	iron ion binding	molecular_function
Cyp2a12	GO:0016705	oxidoreductase activity, acting on paired donors, with incorporation or reduction of molecular oxygen	molecular_function
Cyp2a12	GO:0016712	oxidoreductase activity, acting on paired donors, with incorporation or reduction of molecular oxygen, reduced flavin or flavoprotein as one donor, and incorporation of one atom of oxygen	molecular_function
Cyp2a12	GO:0046872	metal ion binding	molecular_function
Cyp2a12	GO:0016491	oxidoreductase activity	molecular_function
Cyp2a12	GO:0019899	enzyme binding	molecular_function
Cyp2a12	GO:0008395	steroid hydroxylase activity	molecular_function
Cyp2a12	GO:0070330	aromatase activity	molecular_function
Cyp2a12	GO:0008392	arachidonic acid epoxygenase activity	molecular_function
Cyp2a12	GO:0008389	coumarin 7-hydroxylase activity	molecular_function
Cyp2d9	GO:0004497	monooxygenase activity	molecular_function
Cyp2d9	GO:0020037	heme binding	molecular_function
Cyp2d9	GO:0005506	iron ion binding	molecular_function
Cyp2d9	GO:0016705	oxidoreductase activity, acting on paired donors, with incorporation or reduction of molecular oxygen	molecular_function
Cyp2d9	GO:0046872	metal ion binding	molecular_function
Cyp2d9	GO:0016491	oxidoreductase activity	molecular_function
Cyp2d9	GO:0016712	oxidoreductase activity, acting on paired donors, with incorporation or reduction of molecular oxygen, reduced flavin or flavoprotein as one donor, and incorporation of one atom of oxygen	molecular_function
Cyp2d9	GO:0008395	steroid hydroxylase activity	molecular_function
Cyp2d9	GO:0070330	aromatase activity	molecular_function
Cyp2d9	GO:0062187	anandamide 8,9 epoxidase activity	molecular_function
Cyp2d9	GO:0062188	anandamide 11,12 epoxidase activity	molecular_function
Cyp2d9	GO:0062189	anandamide 14,15 epoxidase activity	molecular_function
Cyp2e1	GO:0004497	monooxygenase activity	molecular_function
Cyp2e1	GO:0020037	heme binding	molecular_function
Cyp2e1	GO:0005506	iron ion binding	molecular_function
Cyp2e1	GO:0016705	oxidoreductase activity, acting on paired donors, with incorporation or reduction of molecular oxygen	molecular_function
Cyp2e1	GO:0016712	oxidoreductase activity, acting on paired donors, with incorporation or reduction of molecular oxygen, reduced flavin or flavoprotein as one donor, and incorporation of one atom of oxygen	molecular_function
Cyp2e1	GO:0046872	metal ion binding	molecular_function
Cyp2e1	GO:0016491	oxidoreductase activity	molecular_function
Cyp2e1	GO:0019899	enzyme binding	molecular_function
Cyp2e1	GO:0008395	steroid hydroxylase activity	molecular_function
Cyp2e1	GO:0030544	Hsp70 protein binding	molecular_function
Cyp2e1	GO:0051879	Hsp90 protein binding	molecular_function
Cyp2e1	GO:0070330	aromatase activity	molecular_function
Cyp2e1	GO:0008392	arachidonic acid epoxygenase activity	molecular_function
Cyp2e1	GO:0018601	4-nitrophenol 2-monooxygenase activity	molecular_function
Cyp2f2	GO:0004497	monooxygenase activity	molecular_function
Cyp2f2	GO:0020037	heme binding	molecular_function
Cyp2f2	GO:0005506	iron ion binding	molecular_function
Cyp2f2	GO:0016705	oxidoreductase activity, acting on paired donors, with incorporation or reduction of molecular oxygen	molecular_function
Cyp2f2	GO:0019825	oxygen binding	molecular_function
Cyp2f2	GO:0046872	metal ion binding	molecular_function
Cyp2f2	GO:0016491	oxidoreductase activity	molecular_function
Cyp2f2	GO:0008395	steroid hydroxylase activity	molecular_function
Cyp2f2	GO:0016712	oxidoreductase activity, acting on paired donors, with incorporation or reduction of molecular oxygen, reduced flavin or flavoprotein as one donor, and incorporation of one atom of oxygen	molecular_function
Cyp2f2	GO:0008392	arachidonic acid epoxygenase activity	molecular_function
Dgat2	GO:0016747	acyltransferase activity, transferring groups other than amino-acyl groups	molecular_function
Dgat2	GO:0016740	transferase activity	molecular_function
Dgat2	GO:0016746	acyltransferase activity	molecular_function
Dgat2	GO:0004144	diacylglycerol O-acyltransferase activity	molecular_function
Dgat2	GO:0008374	O-acyltransferase activity	molecular_function
Dgat2	GO:0042803	protein homodimerization activity	molecular_function
Dgat2	GO:0050252	retinol O-fatty-acyltransferase activity	molecular_function
Dgat2	GO:0003846	2-acylglycerol O-acyltransferase activity	molecular_function
Fbp1	GO:0016791	phosphatase activity	molecular_function
Fbp1	GO:0042578	phosphoric ester hydrolase activity	molecular_function
Fbp1	GO:0042132	fructose 1,6-bisphosphate 1-phosphatase activity	molecular_function
Fbp1	GO:0046872	metal ion binding	molecular_function
Fbp1	GO:0016787	hydrolase activity	molecular_function
Fbp1	GO:0003824	catalytic activity	molecular_function
Fbp1	GO:0042802	identical protein binding	molecular_function
Fbp1	GO:0061629	RNA polymerase II-specific DNA-binding transcription factor binding	molecular_function
Fbp1	GO:0016208	AMP binding	molecular_function
Fbp1	GO:0048029	monosaccharide binding	molecular_function
Fga	GO:0005102	signaling receptor binding	molecular_function
Fga	GO:0046872	metal ion binding	molecular_function
Fga	GO:0050839	cell adhesion molecule binding	molecular_function
Fga	GO:0005201	extracellular matrix structural constituent	molecular_function
Fga	GO:0005198	structural molecule activity	molecular_function
Ftl1	GO:0008199	ferric iron binding	molecular_function
Ftl1	GO:0046872	metal ion binding	molecular_function
Gabarapl1	GO:0005515	protein binding	molecular_function
Gabarapl1	GO:0031625	ubiquitin protein ligase binding	molecular_function
Gabarapl1	GO:0008092	cytoskeletal protein binding	molecular_function
Gabarapl1	GO:0050811	GABA receptor binding	molecular_function
Gabarapl1	GO:0030957	Tat protein binding	molecular_function
Gas2	GO:0005515	protein binding	molecular_function
Gas2	GO:0008017	microtubule binding	molecular_function
Gas2	GO:0051015	actin filament binding	molecular_function
Gas2	GO:0008093	cytoskeletal anchor activity	molecular_function
Gc	GO:0005499	vitamin D binding	molecular_function
Gc	GO:0090482	vitamin transmembrane transporter activity	molecular_function
Gc	GO:0003779	actin binding	molecular_function
Gc	GO:1902118	calcidiol binding	molecular_function
Glul	GO:0003824	catalytic activity	molecular_function
Glul	GO:0004356	glutamate-ammonia ligase activity	molecular_function
Glul	GO:0005515	protein binding	molecular_function
Glul	GO:0016740	transferase activity	molecular_function
Glul	GO:0046872	metal ion binding	molecular_function
Glul	GO:0000166	nucleotide binding	molecular_function
Glul	GO:0005524	ATP binding	molecular_function
Glul	GO:0000287	magnesium ion binding	molecular_function
Glul	GO:0016874	ligase activity	molecular_function
Glul	GO:0042802	identical protein binding	molecular_function
Glul	GO:0019706	protein-cysteine S-palmitoyltransferase activity	molecular_function
Glul	GO:0030145	manganese ion binding	molecular_function
Glul	GO:0045503	dynein light chain binding	molecular_function
Glul	GO:0016595	glutamate binding	molecular_function
Gnmt	GO:0017174	glycine N-methyltransferase activity	molecular_function
Gnmt	GO:0016740	transferase activity	molecular_function
Gnmt	GO:0008168	methyltransferase activity	molecular_function
Gnmt	GO:0042802	identical protein binding	molecular_function
Gnmt	GO:0016594	glycine binding	molecular_function
Gnmt	GO:0005542	folic acid binding	molecular_function
Gnmt	GO:0008757	S-adenosylmethionine-dependent methyltransferase activity	molecular_function
Gnmt	GO:1904047	S-adenosyl-L-methionine binding	molecular_function
Gsta3	GO:0005515	protein binding	molecular_function
Gsta3	GO:0004364	glutathione transferase activity	molecular_function
Gsta3	GO:0016740	transferase activity	molecular_function
Hgfac	GO:0004252	serine-type endopeptidase activity	molecular_function
Hgfac	GO:0016787	hydrolase activity	molecular_function
Hgfac	GO:0008233	peptidase activity	molecular_function
Hgfac	GO:0008236	serine-type peptidase activity	molecular_function
Hpd	GO:0003868	4-hydroxyphenylpyruvate dioxygenase activity	molecular_function
Hpd	GO:0016701	oxidoreductase activity, acting on single donors with incorporation of molecular oxygen	molecular_function
Hpd	GO:0005515	protein binding	molecular_function
Hpd	GO:0046872	metal ion binding	molecular_function
Hpd	GO:0051213	dioxygenase activity	molecular_function
Hpd	GO:0016491	oxidoreductase activity	molecular_function
Hspb8	GO:0042803	protein homodimerization activity	molecular_function
Hspb8	GO:0005515	protein binding	molecular_function
Hspb8	GO:0042802	identical protein binding	molecular_function
Igf1	GO:0005179	hormone activity	molecular_function
Igf1	GO:0008083	growth factor activity	molecular_function
Igf1	GO:0005515	protein binding	molecular_function
Igf1	GO:0005496	steroid binding	molecular_function
Igf1	GO:0005178	integrin binding	molecular_function
Igf1	GO:0005158	insulin receptor binding	molecular_function
Igf1	GO:0043539	protein serine/threonine kinase activator activity	molecular_function
Igf1	GO:0005159	insulin-like growth factor receptor binding	molecular_function
Igfbp1	GO:0005520	insulin-like growth factor binding	molecular_function
Igfbp1	GO:0019838	growth factor binding	molecular_function
Igfbp1	GO:0031994	insulin-like growth factor I binding	molecular_function
Igfbp1	GO:0031995	insulin-like growth factor II binding	molecular_function
Igfbp4	GO:0005520	insulin-like growth factor binding	molecular_function
Igfbp4	GO:0019838	growth factor binding	molecular_function
Igfbp4	GO:0005515	protein binding	molecular_function
Igfbp4	GO:0031994	insulin-like growth factor I binding	molecular_function
Igfbp4	GO:0031995	insulin-like growth factor II binding	molecular_function
Itih2	GO:0004867	serine-type endopeptidase inhibitor activity	molecular_function
Itih2	GO:0030414	peptidase inhibitor activity	molecular_function
Itih2	GO:0005540	hyaluronic acid binding	molecular_function
Kng1	GO:0004869	cysteine-type endopeptidase inhibitor activity	molecular_function
Kng1	GO:0030414	peptidase inhibitor activity	molecular_function
Kng1	GO:0004866	endopeptidase inhibitor activity	molecular_function
Kng1	GO:0002020	protease binding	molecular_function
Kng1	GO:0005102	signaling receptor binding	molecular_function
Mdh1	GO:0003824	catalytic activity	molecular_function
Mdh1	GO:0016491	oxidoreductase activity	molecular_function
Mdh1	GO:0016615	malate dehydrogenase activity	molecular_function
Mdh1	GO:0016616	oxidoreductase activity, acting on the CH-OH group of donors, NAD or NADP as acceptor	molecular_function
Mdh1	GO:0030060	L-malate dehydrogenase activity	molecular_function
Mdh1	GO:0051287	NAD binding	molecular_function
Npr2	GO:0005524	ATP binding	molecular_function
Npr2	GO:0004672	protein kinase activity	molecular_function
Npr2	GO:0016849	phosphorus-oxygen lyase activity	molecular_function
Npr2	GO:0000166	nucleotide binding	molecular_function
Npr2	GO:0005525	GTP binding	molecular_function
Npr2	GO:0016829	lyase activity	molecular_function
Npr2	GO:0042802	identical protein binding	molecular_function
Npr2	GO:0001653	peptide receptor activity	molecular_function
Npr2	GO:0004383	guanylate cyclase activity	molecular_function
Npr2	GO:0016941	natriuretic peptide receptor activity	molecular_function
Npr2	GO:0042562	hormone binding	molecular_function
Npr2	GO:0017046	peptide hormone binding	molecular_function
Pck1	GO:0005525	GTP binding	molecular_function
Pck1	GO:0004611	phosphoenolpyruvate carboxykinase activity	molecular_function
Pck1	GO:0017076	purine nucleotide binding	molecular_function
Pck1	GO:0004613	phosphoenolpyruvate carboxykinase (GTP) activity	molecular_function
Pck1	GO:0016740	transferase activity	molecular_function
Pck1	GO:0046872	metal ion binding	molecular_function
Pck1	GO:0000166	nucleotide binding	molecular_function
Pck1	GO:0016301	kinase activity	molecular_function
Pck1	GO:0000287	magnesium ion binding	molecular_function
Pck1	GO:0016829	lyase activity	molecular_function
Pck1	GO:0016831	carboxy-lyase activity	molecular_function
Pck1	GO:0019003	GDP binding	molecular_function
Pck1	GO:0031406	carboxylic acid binding	molecular_function
Pck1	GO:0030145	manganese ion binding	molecular_function
Pck1	GO:0004550	nucleoside diphosphate kinase activity	molecular_function
Pck1	GO:0106264	protein serine kinase activity (using GTP as donor)	molecular_function
Phyh	GO:0005515	protein binding	molecular_function
Phyh	GO:0046872	metal ion binding	molecular_function
Phyh	GO:0051213	dioxygenase activity	molecular_function
Phyh	GO:0016491	oxidoreductase activity	molecular_function
Phyh	GO:0031406	carboxylic acid binding	molecular_function
Phyh	GO:0031418	L-ascorbic acid binding	molecular_function
Phyh	GO:0003824	catalytic activity	molecular_function
Phyh	GO:0008198	ferrous iron binding	molecular_function
Phyh	GO:0048244	phytanoyl-CoA dioxygenase activity	molecular_function
Por	GO:0010181	FMN binding	molecular_function
Por	GO:0016491	oxidoreductase activity	molecular_function
Por	GO:0003958	NADPH-hemoprotein reductase activity	molecular_function
Por	GO:0019899	enzyme binding	molecular_function
Por	GO:0050660	flavin adenine dinucleotide binding	molecular_function
Por	GO:0016787	hydrolase activity	molecular_function
Por	GO:0009055	electron transfer activity	molecular_function
Por	GO:0050661	NADP binding	molecular_function
Por	GO:0004128	cytochrome-b5 reductase activity, acting on NAD(P)H	molecular_function
Por	GO:0008941	nitric oxide dioxygenase activity	molecular_function
Por	GO:0047726	iron-cytochrome-c reductase activity	molecular_function
Ppara	GO:0003677	DNA binding	molecular_function
Ppara	GO:0008270	zinc ion binding	molecular_function
Ppara	GO:0003700	DNA-binding transcription factor activity	molecular_function
Ppara	GO:0043565	sequence-specific DNA binding	molecular_function
Ppara	GO:0004879	nuclear receptor activity	molecular_function
Ppara	GO:0005515	protein binding	molecular_function
Ppara	GO:0044877	protein-containing complex binding	molecular_function
Ppara	GO:0000978	RNA polymerase II cis-regulatory region sequence-specific DNA binding	molecular_function
Ppara	GO:0046872	metal ion binding	molecular_function
Ppara	GO:0001227	DNA-binding transcription repressor activity, RNA polymerase II-specific	molecular_function
Ppara	GO:0001228	DNA-binding transcription activator activity, RNA polymerase II-specific	molecular_function
Ppara	GO:0008289	lipid binding	molecular_function
Ppara	GO:0019902	phosphatase binding	molecular_function
Ppara	GO:0038023	signaling receptor activity	molecular_function
Ppara	GO:0019904	protein domain specific binding	molecular_function
Ppara	GO:0061629	RNA polymerase II-specific DNA-binding transcription factor binding	molecular_function
Ppara	GO:0001223	transcription coactivator binding	molecular_function
Ppara	GO:0003707	steroid hormone receptor activity	molecular_function
Ppara	GO:0031624	ubiquitin conjugating enzyme binding	molecular_function
Ppara	GO:0097371	MDM2/MDM4 family protein binding	molecular_function
Ppara	GO:0051525	NFAT protein binding	molecular_function
Ppara	GO:0140297	DNA-binding transcription factor binding	molecular_function
Sds	GO:0030170	pyridoxal phosphate binding	molecular_function
Sds	GO:0016829	lyase activity	molecular_function
Sds	GO:0042803	protein homodimerization activity	molecular_function
Sds	GO:0003941	L-serine ammonia-lyase activity	molecular_function
Sds	GO:0004794	L-threonine ammonia-lyase activity	molecular_function
Serpina1a	GO:0004867	serine-type endopeptidase inhibitor activity	molecular_function
Serpina1a	GO:0005515	protein binding	molecular_function
Serpina1a	GO:0030414	peptidase inhibitor activity	molecular_function
Serpina1b	GO:0004867	serine-type endopeptidase inhibitor activity	molecular_function
Serpina1b	GO:0005515	protein binding	molecular_function
Serpina1b	GO:0042802	identical protein binding	molecular_function
Serpina1b	GO:0030414	peptidase inhibitor activity	molecular_function
Serpina1b	GO:0002020	protease binding	molecular_function
Serpina1b	GO:0004866	endopeptidase inhibitor activity	molecular_function
Serpina1c	GO:0004867	serine-type endopeptidase inhibitor activity	molecular_function
Serpina1e	GO:0004867	serine-type endopeptidase inhibitor activity	molecular_function
Serpina1e	GO:0042802	identical protein binding	molecular_function
Serpina1e	GO:0030414	peptidase inhibitor activity	molecular_function
Serpina1e	GO:0002020	protease binding	molecular_function
Serpina1e	GO:0004866	endopeptidase inhibitor activity	molecular_function
Serpina3k	GO:0004867	serine-type endopeptidase inhibitor activity	molecular_function
Serpind1	GO:0004867	serine-type endopeptidase inhibitor activity	molecular_function
Serpind1	GO:0008201	heparin binding	molecular_function
Serpind1	GO:0030414	peptidase inhibitor activity	molecular_function
Sod1	GO:0046872	metal ion binding	molecular_function
Sod1	GO:0005515	protein binding	molecular_function
Sod1	GO:0005507	copper ion binding	molecular_function
Sod1	GO:0008270	zinc ion binding	molecular_function
Sod1	GO:0016491	oxidoreductase activity	molecular_function
Sod1	GO:0019899	enzyme binding	molecular_function
Sod1	GO:0031267	small GTPase binding	molecular_function
Sod1	GO:0042802	identical protein binding	molecular_function
Sod1	GO:0030346	protein phosphatase 2B binding	molecular_function
Sod1	GO:0004784	superoxide dismutase activity	molecular_function
Sod1	GO:0016209	antioxidant activity	molecular_function
Sod1	GO:0051087	chaperone binding	molecular_function
Tmem205	GO:0003674	molecular_function	molecular_function
Uox	GO:0004846	urate oxidase activity	molecular_function
Uox	GO:0016491	oxidoreductase activity	molecular_function
Vcp	GO:0005524	ATP binding	molecular_function
Vcp	GO:0016787	hydrolase activity	molecular_function
Vcp	GO:0016887	ATPase	molecular_function
Vcp	GO:0005515	protein binding	molecular_function
Vcp	GO:0044877	protein-containing complex binding	molecular_function
Vcp	GO:0000166	nucleotide binding	molecular_function
Vcp	GO:0008289	lipid binding	molecular_function
Vcp	GO:0042802	identical protein binding	molecular_function
Vcp	GO:0031593	polyubiquitin modification-dependent protein binding	molecular_function
Vcp	GO:0019904	protein domain specific binding	molecular_function
Vcp	GO:0019903	protein phosphatase binding	molecular_function
Vcp	GO:0031625	ubiquitin protein ligase binding	molecular_function
Vcp	GO:1990381	ubiquitin-specific protease binding	molecular_function
Vcp	GO:0043531	ADP binding	molecular_function
Vcp	GO:0044389	ubiquitin-like protein ligase binding	molecular_function
Vcp	GO:0035800	deubiquitinase activator activity	molecular_function
Vcp	GO:0036435	K48-linked polyubiquitin modification-dependent protein binding	molecular_function
Vcp	GO:0042288	MHC class I protein binding	molecular_function
Vcp	GO:1904288	BAT3 complex binding	molecular_function
