# Supplementary material for: eSPRESSO: topological clustering of single-cell transcriptomics data to reveal informative genes for spatio–temporal architectures of cells
Source: BMC Bioinformatics. 2023 Jun 15;24:252. doi: 10.1186/s12859-023-05355-4 (PMC10268514; doi:10.1186/s12859-023-05355-4)
Supplement: Supplementary file 5 — Additional file 5 Table S2. 70 consensus SDGs for PCW 9 human heart and their GO enrichment analysis. [file 12859_2023_5355_MOESM5_ESM.xlsx]

## Sheet: 70 SDGs for human heart (9PCW)
Table S2. 70 consensus SDGs for PCW 9 human heart and their GO enrichment analysis
Consensus_genes	description
ACTG1	actin gamma 1 [Source:HGNC Symbol;Acc:HGNC:144]
ACTN1	actinin alpha 1 [Source:HGNC Symbol;Acc:HGNC:163]
AEBP1	AE binding protein 1 [Source:HGNC Symbol;Acc:HGNC:303]
ALDOC	aldolase, fructose-bisphosphate C [Source:HGNC Symbol;Acc:HGNC:418]
ANKRD1	ankyrin repeat domain 1 [Source:HGNC Symbol;Acc:HGNC:15819]
ATP1B1	ATPase Na+/K+ transporting subunit beta 1 [Source:HGNC Symbol;Acc:HGNC:804]
C11orf96	chromosome 11 open reading frame 96 [Source:HGNC Symbol;Acc:HGNC:38675]
CHCHD10	coiled-coil-helix-coiled-coil-helix domain containing 10 [Source:HGNC Symbol;Acc:HGNC:15559]
CKM	creatine kinase, M-type [Source:HGNC Symbol;Acc:HGNC:1994]
COL18A1	collagen type XVIII alpha 1 chain [Source:HGNC Symbol;Acc:HGNC:2195]
COL1A2	collagen type I alpha 2 chain [Source:HGNC Symbol;Acc:HGNC:2198]
COL3A1	collagen type III alpha 1 chain [Source:HGNC Symbol;Acc:HGNC:2201]
COX7C	cytochrome c oxidase subunit 7C [Source:HGNC Symbol;Acc:HGNC:2292]
COX8A	cytochrome c oxidase subunit 8A [Source:HGNC Symbol;Acc:HGNC:2294]
CPE	carboxypeptidase E [Source:HGNC Symbol;Acc:HGNC:2303]
CRIP2	cysteine rich protein 2 [Source:HGNC Symbol;Acc:HGNC:2361]
CTD-2545M3.8	NA
CTGF	NA
CXCL12	C-X-C motif chemokine ligand 12 [Source:HGNC Symbol;Acc:HGNC:10672]
FBLIM1	filamin binding LIM protein 1 [Source:HGNC Symbol;Acc:HGNC:24686]
FBN2	fibrillin 2 [Source:HGNC Symbol;Acc:HGNC:3604]
FITM1	fat storage inducing transmembrane protein 1 [Source:HGNC Symbol;Acc:HGNC:33714]
FN1	fibronectin 1 [Source:HGNC Symbol;Acc:HGNC:3778]
FOS	Fos proto-oncogene, AP-1 transcription factor subunit [Source:HGNC Symbol;Acc:HGNC:3796]
FOSB	FosB proto-oncogene, AP-1 transcription factor subunit [Source:HGNC Symbol;Acc:HGNC:3797]
GAPDH	glyceraldehyde-3-phosphate dehydrogenase [Source:HGNC Symbol;Acc:HGNC:4141]
GJA1	gap junction protein alpha 1 [Source:HGNC Symbol;Acc:HGNC:4274]
HSPB3	heat shock protein family B (small) member 3 [Source:HGNC Symbol;Acc:HGNC:5248]
ID3	inhibitor of DNA binding 3, HLH protein [Source:HGNC Symbol;Acc:HGNC:5362]
IGFBP2	insulin like growth factor binding protein 2 [Source:HGNC Symbol;Acc:HGNC:5471]
JAG1	jagged canonical Notch ligand 1 [Source:HGNC Symbol;Acc:HGNC:6188]
LAPTM4B	lysosomal protein transmembrane 4 beta [Source:HGNC Symbol;Acc:HGNC:13646]
LDB3	LIM domain binding 3 [Source:HGNC Symbol;Acc:HGNC:15710]
LGALS3	galectin 3 [Source:HGNC Symbol;Acc:HGNC:6563]
MFAP4	microfibril associated protein 4 [Source:HGNC Symbol;Acc:HGNC:7035]
MGP	matrix Gla protein [Source:HGNC Symbol;Acc:HGNC:7060]
MGST3	microsomal glutathione S-transferase 3 [Source:HGNC Symbol;Acc:HGNC:7064]
MT-ATP6	mitochondrially encoded ATP synthase membrane subunit 6 [Source:HGNC Symbol;Acc:HGNC:7414]
MT-CO1	mitochondrially encoded cytochrome c oxidase I [Source:HGNC Symbol;Acc:HGNC:7419]
MT-ND1	mitochondrially encoded NADH:ubiquinone oxidoreductase core subunit 1 [Source:HGNC Symbol;Acc:HGNC:7455]
MT-ND4	mitochondrially encoded NADH:ubiquinone oxidoreductase core subunit 4 [Source:HGNC Symbol;Acc:HGNC:7459]
MYH10	myosin heavy chain 10 [Source:HGNC Symbol;Acc:HGNC:7568]
MYH11	myosin heavy chain 11 [Source:HGNC Symbol;Acc:HGNC:7569]
MYH6	myosin heavy chain 6 [Source:HGNC Symbol;Acc:HGNC:7576]
NPPA	natriuretic peptide A [Source:HGNC Symbol;Acc:HGNC:7939]
NPPB	natriuretic peptide B [Source:HGNC Symbol;Acc:HGNC:7940]
OGN	osteoglycin [Source:HGNC Symbol;Acc:HGNC:8126]
P4HB	prolyl 4-hydroxylase subunit beta [Source:HGNC Symbol;Acc:HGNC:8548]
PAM	peptidylglycine alpha-amidating monooxygenase [Source:HGNC Symbol;Acc:HGNC:8596]
PCOLCE	procollagen C-endopeptidase enhancer [Source:HGNC Symbol;Acc:HGNC:8738]
PDLIM5	PDZ and LIM domain 5 [Source:HGNC Symbol;Acc:HGNC:17468]
PLEKHA7	pleckstrin homology domain containing A7 [Source:HGNC Symbol;Acc:HGNC:27049]
PLK2	polo like kinase 2 [Source:HGNC Symbol;Acc:HGNC:19699]
PLOD1	procollagen-lysine,2-oxoglutarate 5-dioxygenase 1 [Source:HGNC Symbol;Acc:HGNC:9081]
POSTN	periostin [Source:HGNC Symbol;Acc:HGNC:16953]
PPP1CB	protein phosphatase 1 catalytic subunit beta [Source:HGNC Symbol;Acc:HGNC:9282]
PRSS35	serine protease 35 [Source:HGNC Symbol;Acc:HGNC:21387]
RBP1	retinol binding protein 1 [Source:HGNC Symbol;Acc:HGNC:9919]
S100A6	S100 calcium binding protein A6 [Source:HGNC Symbol;Acc:HGNC:10496]
SDHA	succinate dehydrogenase complex flavoprotein subunit A [Source:HGNC Symbol;Acc:HGNC:10680]
SFRP1	secreted frizzled related protein 1 [Source:HGNC Symbol;Acc:HGNC:10776]
SLC25A4	solute carrier family 25 member 4 [Source:HGNC Symbol;Acc:HGNC:10990]
SPARC	secreted protein acidic and cysteine rich [Source:HGNC Symbol;Acc:HGNC:11219]
SULT1E1	sulfotransferase family 1E member 1 [Source:HGNC Symbol;Acc:HGNC:11377]
TACC2	transforming acidic coiled-coil containing protein 2 [Source:HGNC Symbol;Acc:HGNC:11523]
TECRL	trans-2,3-enoyl-CoA reductase like [Source:HGNC Symbol;Acc:HGNC:27365]
TNNI1	troponin I1, slow skeletal type [Source:HGNC Symbol;Acc:HGNC:11945]
UQCRH	ubiquinol-cytochrome c reductase hinge protein [Source:HGNC Symbol;Acc:HGNC:12590]
VIM	vimentin [Source:HGNC Symbol;Acc:HGNC:12692]
XIRP1	xin actin binding repeat containing 1 [Source:HGNC Symbol;Acc:HGNC:14301]
Gene Ontology: Biological Process
hgnc_symbol	go_id	name_1006	namespace_1003
ACTG1	GO:0001895	retina homeostasis	biological_process
ACTG1	GO:0070527	platelet aggregation	biological_process
ACTG1	GO:0010628	positive regulation of gene expression	biological_process
ACTG1	GO:0035633	maintenance of blood-brain barrier	biological_process
ACTG1	GO:0120192	tight junction assembly	biological_process
ACTG1	GO:0030335	positive regulation of cell migration	biological_process
ACTG1	GO:0090303	positive regulation of wound healing	biological_process
ACTG1	GO:0150111	regulation of transepithelial transport	biological_process
ACTG1	GO:0051893	regulation of focal adhesion assembly	biological_process
ACTG1	GO:1902396	protein localization to bicellular tight junction	biological_process
ACTG1	GO:0001738	morphogenesis of a polarized epithelium	biological_process
ACTG1	GO:0001525	angiogenesis	biological_process
ACTG1	GO:0051492	regulation of stress fiber assembly	biological_process
ACTG1	GO:0098974	postsynaptic actin cytoskeleton organization	biological_process
ACTG1	GO:0009612	response to mechanical stimulus	biological_process
ACTG1	GO:0045214	sarcomere organization	biological_process
ACTG1	GO:0048488	synaptic vesicle endocytosis	biological_process
ACTG1	GO:0051592	response to calcium ion	biological_process
ACTG1	GO:0071346	cellular response to interferon-gamma	biological_process
ACTN1	GO:0045893	positive regulation of transcription, DNA-templated	biological_process
ACTN1	GO:0042981	regulation of apoptotic process	biological_process
ACTN1	GO:0007015	actin filament organization	biological_process
ACTN1	GO:0030036	actin cytoskeleton organization	biological_process
ACTN1	GO:0048041	focal adhesion assembly	biological_process
ACTN1	GO:0055001	muscle cell development	biological_process
ACTN1	GO:0030220	platelet formation	biological_process
ACTN1	GO:0051271	negative regulation of cellular component movement	biological_process
ACTN1	GO:0036344	platelet morphogenesis	biological_process
ACTN1	GO:0051017	actin filament bundle assembly	biological_process
ACTN1	GO:0051639	actin filament network formation	biological_process
ACTN1	GO:0099173	postsynapse organization	biological_process
AEBP1	GO:0006508	proteolysis	biological_process
AEBP1	GO:0000122	negative regulation of transcription by RNA polymerase II	biological_process
AEBP1	GO:1904026	regulation of collagen fibril organization	biological_process
AEBP1	GO:0006355	regulation of transcription, DNA-templated	biological_process
ALDOC	GO:0006096	glycolytic process	biological_process
ALDOC	GO:0030855	epithelial cell differentiation	biological_process
ALDOC	GO:0006000	fructose metabolic process	biological_process
ALDOC	GO:0030388	fructose 1,6-bisphosphate metabolic process	biological_process
ANKRD1	GO:0045893	positive regulation of transcription, DNA-templated	biological_process
ANKRD1	GO:0006357	regulation of transcription by RNA polymerase II	biological_process
ANKRD1	GO:0035914	skeletal muscle cell differentiation	biological_process
ANKRD1	GO:0070528	protein kinase C signaling	biological_process
ANKRD1	GO:0071222	cellular response to lipopolysaccharide	biological_process
ANKRD1	GO:0071466	cellular response to xenobiotic stimulus	biological_process
ANKRD1	GO:0071260	cellular response to mechanical stimulus	biological_process
ANKRD1	GO:0050714	positive regulation of protein secretion	biological_process
ANKRD1	GO:0043065	positive regulation of apoptotic process	biological_process
ANKRD1	GO:0071560	cellular response to transforming growth factor beta stimulus	biological_process
ANKRD1	GO:0035994	response to muscle stretch	biological_process
ANKRD1	GO:0045214	sarcomere organization	biological_process
ANKRD1	GO:0055008	cardiac muscle tissue morphogenesis	biological_process
ANKRD1	GO:0071356	cellular response to tumor necrosis factor	biological_process
ANKRD1	GO:0071347	cellular response to interleukin-1	biological_process
ANKRD1	GO:0043517	positive regulation of DNA damage response, signal transduction by p53 class mediator	biological_process
ANKRD1	GO:2000279	negative regulation of DNA biosynthetic process	biological_process
ATP1B1	GO:0006813	potassium ion transport	biological_process
ATP1B1	GO:0006814	sodium ion transport	biological_process
ATP1B1	GO:0006811	ion transport	biological_process
ATP1B1	GO:0007155	cell adhesion	biological_process
ATP1B1	GO:0010248	establishment or maintenance of transmembrane electrochemical gradient	biological_process
ATP1B1	GO:1990573	potassium ion import across plasma membrane	biological_process
ATP1B1	GO:1903278	positive regulation of sodium ion export across plasma membrane	biological_process
ATP1B1	GO:0050821	protein stabilization	biological_process
ATP1B1	GO:0060048	cardiac muscle contraction	biological_process
ATP1B1	GO:0098655	cation transmembrane transport	biological_process
ATP1B1	GO:0035725	sodium ion transmembrane transport	biological_process
ATP1B1	GO:0006883	cellular sodium ion homeostasis	biological_process
ATP1B1	GO:0030007	cellular potassium ion homeostasis	biological_process
ATP1B1	GO:0036376	sodium ion export across plasma membrane	biological_process
ATP1B1	GO:0055119	relaxation of cardiac muscle	biological_process
ATP1B1	GO:0086009	membrane repolarization	biological_process
ATP1B1	GO:0086013	membrane repolarization during cardiac muscle cell action potential	biological_process
ATP1B1	GO:0086064	cell communication by electrical coupling involved in cardiac conduction	biological_process
ATP1B1	GO:0006874	cellular calcium ion homeostasis	biological_process
ATP1B1	GO:0010468	regulation of gene expression	biological_process
ATP1B1	GO:0010882	regulation of cardiac muscle contraction by calcium ion signaling	biological_process
ATP1B1	GO:0032781	positive regulation of ATPase activity	biological_process
ATP1B1	GO:0044861	protein transport into plasma membrane raft	biological_process
ATP1B1	GO:0046034	ATP metabolic process	biological_process
ATP1B1	GO:0072659	protein localization to plasma membrane	biological_process
ATP1B1	GO:1901018	positive regulation of potassium ion transmembrane transporter activity	biological_process
ATP1B1	GO:1903281	positive regulation of calcium:sodium antiporter activity	biological_process
ATP1B1	GO:1903288	positive regulation of potassium ion import across plasma membrane	biological_process
ATP1B1	GO:1903408	positive regulation of P-type sodium:potassium-exchanging transporter activity	biological_process
ATP1B1	GO:0001666	response to hypoxia	biological_process
ATP1B1	GO:0030001	metal ion transport	biological_process
ATP1B1	GO:1903169	regulation of calcium ion transmembrane transport	biological_process
CHCHD10	GO:0007005	mitochondrion organization	biological_process
CHCHD10	GO:0065003	protein-containing complex assembly	biological_process
CHCHD10	GO:0006119	oxidative phosphorylation	biological_process
CHCHD10	GO:0099558	maintenance of synapse structure	biological_process
CHCHD10	GO:0051457	maintenance of protein location in nucleus	biological_process
CHCHD10	GO:1901030	positive regulation of mitochondrial outer membrane permeabilization involved in apoptotic signaling pathway	biological_process
CHCHD10	GO:1903852	positive regulation of cristae formation	biological_process
CHCHD10	GO:0030322	stabilization of membrane potential	biological_process
CHCHD10	GO:0090144	mitochondrial nucleoid organization	biological_process
CHCHD10	GO:1903109	positive regulation of mitochondrial transcription	biological_process
CHCHD10	GO:0031930	mitochondria-nucleus signaling pathway	biological_process
CKM	GO:0046314	phosphocreatine biosynthetic process	biological_process
CKM	GO:0016310	phosphorylation	biological_process
COL18A1	GO:0007155	cell adhesion	biological_process
COL18A1	GO:0030198	extracellular matrix organization	biological_process
COL18A1	GO:0007601	visual perception	biological_process
COL18A1	GO:0001525	angiogenesis	biological_process
COL18A1	GO:0008285	negative regulation of cell population proliferation	biological_process
COL18A1	GO:0009887	animal organ morphogenesis	biological_process
COL18A1	GO:0001886	endothelial cell morphogenesis	biological_process
COL1A2	GO:0030199	collagen fibril organization	biological_process
COL1A2	GO:0007266	Rho protein signal transduction	biological_process
COL1A2	GO:0030282	bone mineralization	biological_process
COL1A2	GO:0032963	collagen metabolic process	biological_process
COL1A2	GO:0070208	protein heterotrimerization	biological_process
COL1A2	GO:0071230	cellular response to amino acid stimulus	biological_process
COL1A2	GO:0085029	extracellular matrix assembly	biological_process
COL1A2	GO:0030198	extracellular matrix organization	biological_process
COL1A2	GO:0001501	skeletal system development	biological_process
COL1A2	GO:0008217	regulation of blood pressure	biological_process
COL1A2	GO:0007179	transforming growth factor beta receptor signaling pathway	biological_process
COL1A2	GO:0001568	blood vessel development	biological_process
COL1A2	GO:0043589	skin morphogenesis	biological_process
COL1A2	GO:0042476	odontogenesis	biological_process
COL3A1	GO:0030168	platelet activation	biological_process
COL3A1	GO:0030199	collagen fibril organization	biological_process
COL3A1	GO:0007229	integrin-mediated signaling pathway	biological_process
COL3A1	GO:0007507	heart development	biological_process
COL3A1	GO:0030198	extracellular matrix organization	biological_process
COL3A1	GO:0021987	cerebral cortex development	biological_process
COL3A1	GO:0007179	transforming growth factor beta receptor signaling pathway	biological_process
COL3A1	GO:0007160	cell-matrix adhesion	biological_process
COL3A1	GO:0042060	wound healing	biological_process
COL3A1	GO:0009314	response to radiation	biological_process
COL3A1	GO:2001223	negative regulation of neuron migration	biological_process
COL3A1	GO:0034097	response to cytokine	biological_process
COL3A1	GO:0018149	peptide cross-linking	biological_process
COL3A1	GO:0001568	blood vessel development	biological_process
COL3A1	GO:0035025	positive regulation of Rho protein signal transduction	biological_process
COL3A1	GO:0043588	skin development	biological_process
COL3A1	GO:0048565	digestive tract development	biological_process
COL3A1	GO:0050777	negative regulation of immune response	biological_process
COL3A1	GO:0060414	aorta smooth muscle tissue morphogenesis	biological_process
COL3A1	GO:0071230	cellular response to amino acid stimulus	biological_process
COL3A1	GO:0097435	supramolecular fiber organization	biological_process
COX7C	GO:0006123	mitochondrial electron transport, cytochrome c to oxygen	biological_process
COX7C	GO:0006119	oxidative phosphorylation	biological_process
COX7C	GO:0006091	generation of precursor metabolites and energy	biological_process
COX8A	GO:0006123	mitochondrial electron transport, cytochrome c to oxygen	biological_process
COX8A	GO:1902600	proton transmembrane transport	biological_process
COX8A	GO:0006119	oxidative phosphorylation	biological_process
COX8A	GO:0006091	generation of precursor metabolites and energy	biological_process
CPE	GO:0006508	proteolysis	biological_process
CPE	GO:0007218	neuropeptide signaling pathway	biological_process
CPE	GO:0006464	cellular protein modification process	biological_process
CPE	GO:0030070	insulin processing	biological_process
CPE	GO:0030072	peptide hormone secretion	biological_process
CPE	GO:0033366	protein localization to secretory granule	biological_process
CPE	GO:0006518	peptide metabolic process	biological_process
CPE	GO:0016485	protein processing	biological_process
CPE	GO:0003214	cardiac left ventricle morphogenesis	biological_process
CPE	GO:0016055	Wnt signaling pathway	biological_process
CPE	GO:0072657	protein localization to membrane	biological_process
CRIP2	GO:0008284	positive regulation of cell population proliferation	biological_process
CRIP2	GO:0030097	hemopoiesis	biological_process
CXCL12	GO:0006935	chemotaxis	biological_process
CXCL12	GO:0006955	immune response	biological_process
CXCL12	GO:0006952	defense response	biological_process
CXCL12	GO:0070098	chemokine-mediated signaling pathway	biological_process
CXCL12	GO:0007186	G protein-coupled receptor signaling pathway	biological_process
CXCL12	GO:0007165	signal transduction	biological_process
CXCL12	GO:0007155	cell adhesion	biological_process
CXCL12	GO:0060326	cell chemotaxis	biological_process
CXCL12	GO:2000406	positive regulation of T cell migration	biological_process
CXCL12	GO:1903237	negative regulation of leukocyte tethering or rolling	biological_process
CXCL12	GO:1990869	cellular response to chemokine	biological_process
CXCL12	GO:2000669	negative regulation of dendritic cell apoptotic process	biological_process
CXCL12	GO:0009615	response to virus	biological_process
CXCL12	GO:0008064	regulation of actin polymerization or depolymerization	biological_process
CXCL12	GO:0033622	integrin activation	biological_process
CXCL12	GO:0007411	axon guidance	biological_process
CXCL12	GO:0030335	positive regulation of cell migration	biological_process
CXCL12	GO:1902230	negative regulation of intrinsic apoptotic signaling pathway in response to DNA damage	biological_process
CXCL12	GO:0090026	positive regulation of monocyte chemotaxis	biological_process
CXCL12	GO:0050930	induction of positive chemotaxis	biological_process
CXCL12	GO:0038146	chemokine (C-X-C motif) ligand 12 signaling pathway	biological_process
CXCL12	GO:0008015	blood circulation	biological_process
CXCL12	GO:0006874	cellular calcium ion homeostasis	biological_process
CXCL12	GO:0090280	positive regulation of calcium ion import	biological_process
CXCL12	GO:0045785	positive regulation of cell adhesion	biological_process
CXCL12	GO:0001666	response to hypoxia	biological_process
CXCL12	GO:0001764	neuron migration	biological_process
CXCL12	GO:0001938	positive regulation of endothelial cell proliferation	biological_process
CXCL12	GO:0007420	brain development	biological_process
CXCL12	GO:0008284	positive regulation of cell population proliferation	biological_process
CXCL12	GO:0008344	adult locomotory behavior	biological_process
CXCL12	GO:0009314	response to radiation	biological_process
CXCL12	GO:0009408	response to heat	biological_process
CXCL12	GO:0009612	response to mechanical stimulus	biological_process
CXCL12	GO:0022029	telencephalon cell migration	biological_process
CXCL12	GO:0031100	animal organ regeneration	biological_process
CXCL12	GO:0033603	positive regulation of dopamine secretion	biological_process
CXCL12	GO:0043434	response to peptide hormone	biological_process
CXCL12	GO:0045666	positive regulation of neuron differentiation	biological_process
CXCL12	GO:0048842	positive regulation of axon extension involved in axon guidance	biological_process
CXCL12	GO:0050965	detection of temperature stimulus involved in sensory perception of pain	biological_process
CXCL12	GO:0050966	detection of mechanical stimulus involved in sensory perception of pain	biological_process
CXCL12	GO:0051924	regulation of calcium ion transport	biological_process
CXCL12	GO:1990478	response to ultrasound	biological_process
FBLIM1	GO:0007155	cell adhesion	biological_process
FBLIM1	GO:0098609	cell-cell adhesion	biological_process
FBLIM1	GO:0008360	regulation of cell shape	biological_process
FBLIM1	GO:0033623	regulation of integrin activation	biological_process
FBN2	GO:0009653	anatomical structure morphogenesis	biological_process
FBN2	GO:0030501	positive regulation of bone mineralization	biological_process
FBN2	GO:0045669	positive regulation of osteoblast differentiation	biological_process
FBN2	GO:0043010	camera-type eye development	biological_process
FBN2	GO:0035583	sequestering of TGFbeta in extracellular matrix	biological_process
FBN2	GO:0048048	embryonic eye morphogenesis	biological_process
FBN2	GO:0060346	bone trabecula formation	biological_process
FBN2	GO:0030326	embryonic limb morphogenesis	biological_process
FBN2	GO:0035108	limb morphogenesis	biological_process
FITM1	GO:0019915	lipid storage	biological_process
FITM1	GO:0006629	lipid metabolic process	biological_process
FITM1	GO:0140042	lipid droplet formation	biological_process
FITM1	GO:0008654	phospholipid biosynthetic process	biological_process
FITM1	GO:0010890	positive regulation of sequestering of triglyceride	biological_process
FITM1	GO:0034389	lipid droplet organization	biological_process
FN1	GO:0007155	cell adhesion	biological_process
FN1	GO:0001525	angiogenesis	biological_process
FN1	GO:0008284	positive regulation of cell population proliferation	biological_process
FN1	GO:0006953	acute-phase response	biological_process
FN1	GO:0010952	positive regulation of peptidase activity	biological_process
FN1	GO:0007399	nervous system development	biological_process
FN1	GO:0010628	positive regulation of gene expression	biological_process
FN1	GO:0008360	regulation of cell shape	biological_process
FN1	GO:0007160	cell-matrix adhesion	biological_process
FN1	GO:0007507	heart development	biological_process
FN1	GO:0014068	positive regulation of phosphatidylinositol 3-kinase signaling	biological_process
FN1	GO:0033622	integrin activation	biological_process
FN1	GO:0007229	integrin-mediated signaling pathway	biological_process
FN1	GO:0034446	substrate adhesion-dependent cell spreading	biological_process
FN1	GO:0048146	positive regulation of fibroblast proliferation	biological_process
FN1	GO:0001932	regulation of protein phosphorylation	biological_process
FN1	GO:0009611	response to wounding	biological_process
FN1	GO:0070372	regulation of ERK1 and ERK2 cascade	biological_process
FN1	GO:0072378	blood coagulation, fibrin clot formation	biological_process
FN1	GO:0051702	biological process involved in interaction with symbiont	biological_process
FN1	GO:0070527	platelet aggregation	biological_process
FN1	GO:0007044	cell-substrate junction assembly	biological_process
FN1	GO:0018149	peptide cross-linking	biological_process
FN1	GO:0035987	endodermal cell differentiation	biological_process
FN1	GO:0071635	negative regulation of transforming growth factor beta production	biological_process
FN1	GO:0150102	negative regulation of monocyte activation	biological_process
FN1	GO:1901166	neural crest cell migration involved in autonomic nervous system development	biological_process
FN1	GO:1904237	positive regulation of substrate-dependent cell migration, cell attachment to substrate	biological_process
FN1	GO:0007161	calcium-independent cell-matrix adhesion	biological_process
FN1	GO:0042060	wound healing	biological_process
FN1	GO:0045773	positive regulation of axon extension	biological_process
FOS	GO:0006355	regulation of transcription, DNA-templated	biological_process
FOS	GO:0006357	regulation of transcription by RNA polymerase II	biological_process
FOS	GO:0006954	inflammatory response	biological_process
FOS	GO:0045893	positive regulation of transcription, DNA-templated	biological_process
FOS	GO:0006366	transcription by RNA polymerase II	biological_process
FOS	GO:1902895	positive regulation of pri-miRNA transcription by RNA polymerase II	biological_process
FOS	GO:0045944	positive regulation of transcription by RNA polymerase II	biological_process
FOS	GO:0034614	cellular response to reactive oxygen species	biological_process
FOS	GO:0071276	cellular response to cadmium ion	biological_process
FOS	GO:0060395	SMAD protein signal transduction	biological_process
FOS	GO:1901216	positive regulation of neuron death	biological_process
FOS	GO:0007179	transforming growth factor beta receptor signaling pathway	biological_process
FOS	GO:0001661	conditioned taste aversion	biological_process
FOS	GO:0006306	DNA methylation	biological_process
FOS	GO:0007399	nervous system development	biological_process
FOS	GO:0007565	female pregnancy	biological_process
FOS	GO:0007568	aging	biological_process
FOS	GO:0009409	response to cold	biological_process
FOS	GO:0009410	response to xenobiotic stimulus	biological_process
FOS	GO:0009416	response to light stimulus	biological_process
FOS	GO:0009612	response to mechanical stimulus	biological_process
FOS	GO:0009629	response to gravity	biological_process
FOS	GO:0009636	response to toxic substance	biological_process
FOS	GO:0010468	regulation of gene expression	biological_process
FOS	GO:0014070	response to organic cyclic compound	biological_process
FOS	GO:0030431	sleep	biological_process
FOS	GO:0031668	cellular response to extracellular stimulus	biological_process
FOS	GO:0032496	response to lipopolysaccharide	biological_process
FOS	GO:0032570	response to progesterone	biological_process
FOS	GO:0032870	cellular response to hormone stimulus	biological_process
FOS	GO:0034097	response to cytokine	biological_process
FOS	GO:0035902	response to immobilization stress	biological_process
FOS	GO:0035914	skeletal muscle cell differentiation	biological_process
FOS	GO:0035994	response to muscle stretch	biological_process
FOS	GO:0045672	positive regulation of osteoclast differentiation	biological_process
FOS	GO:0051412	response to corticosterone	biological_process
FOS	GO:0051591	response to cAMP	biological_process
FOS	GO:0071277	cellular response to calcium ion	biological_process
FOSB	GO:0006357	regulation of transcription by RNA polymerase II	biological_process
FOSB	GO:0006355	regulation of transcription, DNA-templated	biological_process
FOSB	GO:0000122	negative regulation of transcription by RNA polymerase II	biological_process
FOSB	GO:0006366	transcription by RNA polymerase II	biological_process
FOSB	GO:0007565	female pregnancy	biological_process
FOSB	GO:0009612	response to mechanical stimulus	biological_process
FOSB	GO:0032570	response to progesterone	biological_process
FOSB	GO:0032870	cellular response to hormone stimulus	biological_process
FOSB	GO:0043278	response to morphine	biological_process
FOSB	GO:0045944	positive regulation of transcription by RNA polymerase II	biological_process
FOSB	GO:0051412	response to corticosterone	biological_process
FOSB	GO:0051591	response to cAMP	biological_process
FOSB	GO:0071277	cellular response to calcium ion	biological_process
GAPDH	GO:0006006	glucose metabolic process	biological_process
GAPDH	GO:0006915	apoptotic process	biological_process
GAPDH	GO:0006096	glycolytic process	biological_process
GAPDH	GO:0006417	regulation of translation	biological_process
GAPDH	GO:0017148	negative regulation of translation	biological_process
GAPDH	GO:0043123	positive regulation of I-kappaB kinase/NF-kappaB signaling	biological_process
GAPDH	GO:0002376	immune system process	biological_process
GAPDH	GO:0045087	innate immune response	biological_process
GAPDH	GO:0050821	protein stabilization	biological_process
GAPDH	GO:0001819	positive regulation of cytokine production	biological_process
GAPDH	GO:0071346	cellular response to interferon-gamma	biological_process
GAPDH	GO:0061844	antimicrobial humoral immune response mediated by antimicrobial peptide	biological_process
GAPDH	GO:0000226	microtubule cytoskeleton organization	biological_process
GAPDH	GO:0051402	neuron apoptotic process	biological_process
GAPDH	GO:0031640	killing of cells of other organism	biological_process
GAPDH	GO:0016241	regulation of macroautophagy	biological_process
GAPDH	GO:0032481	positive regulation of type I interferon production	biological_process
GAPDH	GO:0010951	negative regulation of endopeptidase activity	biological_process
GAPDH	GO:0051873	killing by host of symbiont cells	biological_process
GAPDH	GO:0050832	defense response to fungus	biological_process
GAPDH	GO:0035606	peptidyl-cysteine S-trans-nitrosylation	biological_process
GJA1	GO:0007267	cell-cell signaling	biological_process
GJA1	GO:0007507	heart development	biological_process
GJA1	GO:0007154	cell communication	biological_process
GJA1	GO:0043123	positive regulation of I-kappaB kinase/NF-kappaB signaling	biological_process
GJA1	GO:0060348	bone development	biological_process
GJA1	GO:0007283	spermatogenesis	biological_process
GJA1	GO:0030308	negative regulation of cell growth	biological_process
GJA1	GO:0010628	positive regulation of gene expression	biological_process
GJA1	GO:1904646	cellular response to amyloid-beta	biological_process
GJA1	GO:0035633	maintenance of blood-brain barrier	biological_process
GJA1	GO:0120162	positive regulation of cold-induced thermogenesis	biological_process
GJA1	GO:0042908	xenobiotic transport	biological_process
GJA1	GO:0140115	export across plasma membrane	biological_process
GJA1	GO:0034775	glutathione transmembrane transport	biological_process
GJA1	GO:0046849	bone remodeling	biological_process
GJA1	GO:2000648	positive regulation of stem cell proliferation	biological_process
GJA1	GO:0007165	signal transduction	biological_process
GJA1	GO:0003161	cardiac conduction system development	biological_process
GJA1	GO:0086064	cell communication by electrical coupling involved in cardiac conduction	biological_process
GJA1	GO:0000132	establishment of mitotic spindle orientation	biological_process
GJA1	GO:1904707	positive regulation of vascular associated smooth muscle cell proliferation	biological_process
GJA1	GO:0010644	cell communication by electrical coupling	biological_process
GJA1	GO:0014047	glutamate secretion	biological_process
GJA1	GO:0016264	gap junction assembly	biological_process
GJA1	GO:0032277	negative regulation of gonadotropin secretion	biological_process
GJA1	GO:0034220	ion transmembrane transport	biological_process
GJA1	GO:0034613	cellular protein localization	biological_process
GJA1	GO:0086014	atrial cardiac muscle cell action potential	biological_process
GJA1	GO:1901164	negative regulation of trophoblast cell migration	biological_process
GJA1	GO:1905332	positive regulation of morphogenesis of an epithelium	biological_process
GJA1	GO:1905772	positive regulation of mesodermal cell differentiation	biological_process
GJA1	GO:0001649	osteoblast differentiation	biological_process
GJA1	GO:0001701	in utero embryonic development	biological_process
GJA1	GO:0001764	neuron migration	biological_process
GJA1	GO:0001947	heart looping	biological_process
GJA1	GO:0002070	epithelial cell maturation	biological_process
GJA1	GO:0002088	lens development in camera-type eye	biological_process
GJA1	GO:0003294	atrial ventricular junction remodeling	biological_process
GJA1	GO:0007512	adult heart development	biological_process
GJA1	GO:0008016	regulation of heart contraction	biological_process
GJA1	GO:0008584	male gonad development	biological_process
GJA1	GO:0010629	negative regulation of gene expression	biological_process
GJA1	GO:0010643	cell communication by chemical coupling	biological_process
GJA1	GO:0030500	regulation of bone mineralization	biological_process
GJA1	GO:0035050	embryonic heart tube development	biological_process
GJA1	GO:0042098	T cell proliferation	biological_process
GJA1	GO:0042110	T cell activation	biological_process
GJA1	GO:0042733	embryonic digit morphogenesis	biological_process
GJA1	GO:0043403	skeletal muscle tissue regeneration	biological_process
GJA1	GO:0045216	cell-cell junction organization	biological_process
GJA1	GO:0045844	positive regulation of striated muscle tissue development	biological_process
GJA1	GO:0046850	regulation of bone remodeling	biological_process
GJA1	GO:0048514	blood vessel morphogenesis	biological_process
GJA1	GO:0060156	milk ejection reflex	biological_process
GJA1	GO:0060307	regulation of ventricular cardiac muscle cell membrane repolarization	biological_process
GJA1	GO:0060371	regulation of atrial cardiac muscle cell membrane depolarization	biological_process
GJA1	GO:0060373	regulation of ventricular cardiac muscle cell membrane depolarization	biological_process
GJA1	GO:0061337	cardiac conduction	biological_process
GJA1	GO:0071467	cellular response to pH	biological_process
HSPB3	GO:0006986	response to unfolded protein	biological_process
ID3	GO:0045892	negative regulation of transcription, DNA-templated	biological_process
ID3	GO:0007517	muscle organ development	biological_process
ID3	GO:0048511	rhythmic process	biological_process
ID3	GO:0000122	negative regulation of transcription by RNA polymerase II	biological_process
ID3	GO:0030154	cell differentiation	biological_process
ID3	GO:0007275	multicellular organism development	biological_process
ID3	GO:0032922	circadian regulation of gene expression	biological_process
ID3	GO:0043433	negative regulation of DNA-binding transcription factor activity	biological_process
ID3	GO:0001656	metanephros development	biological_process
ID3	GO:0006275	regulation of DNA replication	biological_process
ID3	GO:0007417	central nervous system development	biological_process
ID3	GO:0007507	heart development	biological_process
ID3	GO:0007623	circadian rhythm	biological_process
ID3	GO:0009611	response to wounding	biological_process
ID3	GO:0010628	positive regulation of gene expression	biological_process
ID3	GO:0010629	negative regulation of gene expression	biological_process
ID3	GO:0030182	neuron differentiation	biological_process
ID3	GO:0030855	epithelial cell differentiation	biological_process
ID3	GO:0030903	notochord development	biological_process
ID3	GO:0042476	odontogenesis	biological_process
ID3	GO:0043065	positive regulation of apoptotic process	biological_process
ID3	GO:0045662	negative regulation of myoblast differentiation	biological_process
ID3	GO:0045668	negative regulation of osteoblast differentiation	biological_process
ID3	GO:0051726	regulation of cell cycle	biological_process
ID3	GO:0072750	cellular response to leptomycin B	biological_process
IGFBP2	GO:0032868	response to insulin	biological_process
IGFBP2	GO:0040008	regulation of growth	biological_process
IGFBP2	GO:0090090	negative regulation of canonical Wnt signaling pathway	biological_process
IGFBP2	GO:0042104	positive regulation of activated T cell proliferation	biological_process
IGFBP2	GO:0043567	regulation of insulin-like growth factor receptor signaling pathway	biological_process
IGFBP2	GO:0007165	signal transduction	biological_process
IGFBP2	GO:0007565	female pregnancy	biological_process
IGFBP2	GO:0007568	aging	biological_process
IGFBP2	GO:0007584	response to nutrient	biological_process
IGFBP2	GO:0009612	response to mechanical stimulus	biological_process
IGFBP2	GO:0010226	response to lithium ion	biological_process
IGFBP2	GO:0032355	response to estradiol	biological_process
IGFBP2	GO:0032526	response to retinoic acid	biological_process
IGFBP2	GO:0032870	cellular response to hormone stimulus	biological_process
IGFBP2	GO:0043627	response to estrogen	biological_process
IGFBP2	GO:0048545	response to steroid hormone	biological_process
IGFBP2	GO:0051384	response to glucocorticoid	biological_process
JAG1	GO:0007154	cell communication	biological_process
JAG1	GO:0007275	multicellular organism development	biological_process
JAG1	GO:0007219	Notch signaling pathway	biological_process
JAG1	GO:0007399	nervous system development	biological_process
JAG1	GO:0001525	angiogenesis	biological_process
JAG1	GO:0042127	regulation of cell population proliferation	biological_process
JAG1	GO:0002456	T cell mediated immunity	biological_process
JAG1	GO:0045944	positive regulation of transcription by RNA polymerase II	biological_process
JAG1	GO:0001709	cell fate determination	biological_process
JAG1	GO:0030097	hemopoiesis	biological_process
JAG1	GO:0045747	positive regulation of Notch signaling pathway	biological_process
JAG1	GO:0072006	nephron development	biological_process
JAG1	GO:0097150	neuronal stem cell population maintenance	biological_process
JAG1	GO:0022408	negative regulation of cell-cell adhesion	biological_process
JAG1	GO:0072015	glomerular visceral epithelial cell development	biological_process
JAG1	GO:0030216	keratinocyte differentiation	biological_process
JAG1	GO:0001953	negative regulation of cell-matrix adhesion	biological_process
JAG1	GO:0030336	negative regulation of cell migration	biological_process
JAG1	GO:0003180	aortic valve morphogenesis	biological_process
JAG1	GO:0003184	pulmonary valve morphogenesis	biological_process
JAG1	GO:0061314	Notch signaling involved in heart development	biological_process
JAG1	GO:0045446	endothelial cell differentiation	biological_process
JAG1	GO:2000737	negative regulation of stem cell differentiation	biological_process
JAG1	GO:0060411	cardiac septum morphogenesis	biological_process
JAG1	GO:0045445	myoblast differentiation	biological_process
JAG1	GO:0035909	aorta morphogenesis	biological_process
JAG1	GO:0003215	cardiac right ventricle morphogenesis	biological_process
JAG1	GO:0062043	positive regulation of cardiac epithelial to mesenchymal transition	biological_process
JAG1	GO:0061309	cardiac neural crest cell development involved in outflow tract morphogenesis	biological_process
JAG1	GO:0001974	blood vessel remodeling	biological_process
JAG1	GO:0002011	morphogenesis of an epithelial sheet	biological_process
JAG1	GO:0009887	animal organ morphogenesis	biological_process
JAG1	GO:0032495	response to muramyl dipeptide	biological_process
JAG1	GO:0042491	inner ear auditory receptor cell differentiation	biological_process
JAG1	GO:0043010	camera-type eye development	biological_process
JAG1	GO:0045596	negative regulation of cell differentiation	biological_process
JAG1	GO:0045599	negative regulation of fat cell differentiation	biological_process
JAG1	GO:0045602	negative regulation of endothelial cell differentiation	biological_process
JAG1	GO:0045639	positive regulation of myeloid cell differentiation	biological_process
JAG1	GO:0045665	negative regulation of neuron differentiation	biological_process
JAG1	GO:0045669	positive regulation of osteoblast differentiation	biological_process
JAG1	GO:0048839	inner ear development	biological_process
JAG1	GO:0061073	ciliary body morphogenesis	biological_process
JAG1	GO:0061156	pulmonary artery morphogenesis	biological_process
JAG1	GO:0061444	endocardial cushion cell development	biological_process
JAG1	GO:0072017	distal tubule development	biological_process
JAG1	GO:0072070	loop of Henle development	biological_process
LAPTM4B	GO:0007032	endosome organization	biological_process
LAPTM4B	GO:1905166	negative regulation of lysosomal protein catabolic process	biological_process
LAPTM4B	GO:0032509	endosome transport via multivesicular body sorting pathway	biological_process
LAPTM4B	GO:0032911	negative regulation of transforming growth factor beta1 production	biological_process
LAPTM4B	GO:0097213	regulation of lysosomal membrane permeability	biological_process
LAPTM4B	GO:1905671	regulation of lysosome organization	biological_process
LDB3	GO:0030036	actin cytoskeleton organization	biological_process
LDB3	GO:0007507	heart development	biological_process
LDB3	GO:0061061	muscle structure development	biological_process
LDB3	GO:0045214	sarcomere organization	biological_process
LGALS3	GO:0006397	mRNA processing	biological_process
LGALS3	GO:0008380	RNA splicing	biological_process
LGALS3	GO:0030154	cell differentiation	biological_process
LGALS3	GO:0002376	immune system process	biological_process
LGALS3	GO:0045087	innate immune response	biological_process
LGALS3	GO:0002548	monocyte chemotaxis	biological_process
LGALS3	GO:0030593	neutrophil chemotaxis	biological_process
LGALS3	GO:0048245	eosinophil chemotaxis	biological_process
LGALS3	GO:0030855	epithelial cell differentiation	biological_process
LGALS3	GO:0050918	positive chemotaxis	biological_process
LGALS3	GO:0071677	positive regulation of mononuclear cell migration	biological_process
LGALS3	GO:1903078	positive regulation of protein localization to plasma membrane	biological_process
LGALS3	GO:0031334	positive regulation of protein-containing complex assembly	biological_process
LGALS3	GO:0050860	negative regulation of T cell receptor signaling pathway	biological_process
LGALS3	GO:2001237	negative regulation of extrinsic apoptotic signaling pathway	biological_process
LGALS3	GO:0090280	positive regulation of calcium ion import	biological_process
LGALS3	GO:0048246	macrophage chemotaxis	biological_process
LGALS3	GO:0042129	regulation of T cell proliferation	biological_process
LGALS3	GO:0045806	negative regulation of endocytosis	biological_process
LGALS3	GO:0070232	regulation of T cell apoptotic process	biological_process
LGALS3	GO:0071674	mononuclear cell migration	biological_process
LGALS3	GO:1902041	regulation of extrinsic apoptotic signaling pathway via death domain receptors	biological_process
LGALS3	GO:1903614	negative regulation of protein tyrosine phosphatase activity	biological_process
LGALS3	GO:2000521	negative regulation of immunological synapse formation	biological_process
LGALS3	GO:2001189	negative regulation of T cell activation via T cell receptor contact with antigen bound to MHC molecule on antigen presenting cell	biological_process
MFAP4	GO:0007155	cell adhesion	biological_process
MFAP4	GO:0001867	complement activation, lectin pathway	biological_process
MFAP4	GO:0097435	supramolecular fiber organization	biological_process
MFAP4	GO:0009650	UV protection	biological_process
MFAP4	GO:0010712	regulation of collagen metabolic process	biological_process
MFAP4	GO:0048251	elastic fiber assembly	biological_process
MFAP4	GO:0071493	cellular response to UV-B	biological_process
MGP	GO:0030500	regulation of bone mineralization	biological_process
MGP	GO:0030154	cell differentiation	biological_process
MGP	GO:0051216	cartilage development	biological_process
MGP	GO:0001503	ossification	biological_process
MGP	GO:0001502	cartilage condensation	biological_process
MGST3	GO:0098869	cellular oxidant detoxification	biological_process
MGST3	GO:0006629	lipid metabolic process	biological_process
MGST3	GO:0019370	leukotriene biosynthetic process	biological_process
MT-ATP6	GO:0015986	ATP synthesis coupled proton transport	biological_process
MT-ATP6	GO:0006811	ion transport	biological_process
MT-ATP6	GO:0006754	ATP biosynthetic process	biological_process
MT-ATP6	GO:0042776	mitochondrial ATP synthesis coupled proton transport	biological_process
MT-ATP6	GO:0007568	aging	biological_process
MT-ATP6	GO:0055093	response to hyperoxia	biological_process
MT-CO1	GO:0009060	aerobic respiration	biological_process
MT-CO1	GO:1902600	proton transmembrane transport	biological_process
MT-CO1	GO:0006119	oxidative phosphorylation	biological_process
MT-CO1	GO:0022900	electron transport chain	biological_process
MT-CO1	GO:0006979	response to oxidative stress	biological_process
MT-CO1	GO:0007568	aging	biological_process
MT-CO1	GO:0021549	cerebellum development	biological_process
MT-CO1	GO:0046688	response to copper ion	biological_process
MT-CO1	GO:0051602	response to electrical stimulus	biological_process
MT-CO1	GO:0015990	electron transport coupled proton transport	biological_process
MT-CO1	GO:0006123	mitochondrial electron transport, cytochrome c to oxygen	biological_process
MT-CO1	GO:0022904	respiratory electron transport chain	biological_process
MT-ND1	GO:0022900	electron transport chain	biological_process
MT-ND1	GO:0032981	mitochondrial respiratory chain complex I assembly	biological_process
MT-ND1	GO:0006120	mitochondrial electron transport, NADH to ubiquinone	biological_process
MT-ND1	GO:0009060	aerobic respiration	biological_process
MT-ND4	GO:0042773	ATP synthesis coupled electron transport	biological_process
MT-ND4	GO:0001666	response to hypoxia	biological_process
MT-ND4	GO:0001701	in utero embryonic development	biological_process
MT-ND4	GO:0007568	aging	biological_process
MT-ND4	GO:0021549	cerebellum development	biological_process
MT-ND4	GO:0035094	response to nicotine	biological_process
MT-ND4	GO:0045471	response to ethanol	biological_process
MT-ND4	GO:0032981	mitochondrial respiratory chain complex I assembly	biological_process
MT-ND4	GO:0006120	mitochondrial electron transport, NADH to ubiquinone	biological_process
MT-ND4	GO:0009060	aerobic respiration	biological_process
MT-ND4	GO:0015990	electron transport coupled proton transport	biological_process
MYH10	GO:0007155	cell adhesion	biological_process
MYH10	GO:0008360	regulation of cell shape	biological_process
MYH10	GO:0050714	positive regulation of protein secretion	biological_process
MYH10	GO:0000281	mitotic cytokinesis	biological_process
MYH10	GO:0030048	actin filament-based movement	biological_process
MYH10	GO:0031032	actomyosin structure organization	biological_process
MYH11	GO:0006939	smooth muscle contraction	biological_process
MYH11	GO:0048251	elastic fiber assembly	biological_process
MYH11	GO:0030241	skeletal muscle myosin thick filament assembly	biological_process
MYH11	GO:0055013	cardiac muscle cell development	biological_process
MYH6	GO:0006470	protein dephosphorylation	biological_process
MYH6	GO:0008016	regulation of heart contraction	biological_process
MYH6	GO:0060048	cardiac muscle contraction	biological_process
MYH6	GO:0045214	sarcomere organization	biological_process
MYH6	GO:0055013	cardiac muscle cell development	biological_process
MYH6	GO:0008217	regulation of blood pressure	biological_process
MYH6	GO:0006941	striated muscle contraction	biological_process
MYH6	GO:0046034	ATP metabolic process	biological_process
MYH6	GO:0002026	regulation of the force of heart contraction	biological_process
MYH6	GO:0001701	in utero embryonic development	biological_process
MYH6	GO:0030049	muscle filament sliding	biological_process
MYH6	GO:0002027	regulation of heart rate	biological_process
MYH6	GO:0006936	muscle contraction	biological_process
MYH6	GO:0007512	adult heart development	biological_process
MYH6	GO:0055010	ventricular cardiac muscle tissue morphogenesis	biological_process
MYH6	GO:0007522	visceral muscle development	biological_process
MYH6	GO:0014898	cardiac muscle hypertrophy in response to stress	biological_process
MYH6	GO:0030048	actin filament-based movement	biological_process
MYH6	GO:0030239	myofibril assembly	biological_process
MYH6	GO:0043462	regulation of ATPase activity	biological_process
MYH6	GO:0055009	atrial cardiac muscle tissue morphogenesis	biological_process
MYH6	GO:0060420	regulation of heart growth	biological_process
NPPA	GO:0008217	regulation of blood pressure	biological_process
NPPA	GO:0007565	female pregnancy	biological_process
NPPA	GO:0007218	neuropeptide signaling pathway	biological_process
NPPA	GO:0019934	cGMP-mediated signaling	biological_process
NPPA	GO:0035994	response to muscle stretch	biological_process
NPPA	GO:0003180	aortic valve morphogenesis	biological_process
NPPA	GO:1902261	positive regulation of delayed rectifier potassium channel activity	biological_process
NPPA	GO:0003161	cardiac conduction system development	biological_process
NPPA	GO:1901841	regulation of high voltage-gated calcium channel activity	biological_process
NPPA	GO:1902514	regulation of calcium ion transmembrane transport via high voltage-gated calcium channel	biological_process
NPPA	GO:0042311	vasodilation	biological_process
NPPA	GO:0006182	cGMP biosynthetic process	biological_process
NPPA	GO:0003085	negative regulation of systemic arterial blood pressure	biological_process
NPPA	GO:0006457	protein folding	biological_process
NPPA	GO:0007168	receptor guanylyl cyclase signaling pathway	biological_process
NPPA	GO:0010460	positive regulation of heart rate	biological_process
NPPA	GO:0014898	cardiac muscle hypertrophy in response to stress	biological_process
NPPA	GO:0043508	negative regulation of JUN kinase activity	biological_process
NPPA	GO:0060372	regulation of atrial cardiac muscle cell membrane repolarization	biological_process
NPPA	GO:0060452	positive regulation of cardiac muscle contraction	biological_process
NPPA	GO:1903766	positive regulation of potassium ion export across plasma membrane	biological_process
NPPA	GO:0007165	signal transduction	biological_process
NPPB	GO:0007166	cell surface receptor signaling pathway	biological_process
NPPB	GO:0030308	negative regulation of cell growth	biological_process
NPPB	GO:0016525	negative regulation of angiogenesis	biological_process
NPPB	GO:0008217	regulation of blood pressure	biological_process
NPPB	GO:0007218	neuropeptide signaling pathway	biological_process
NPPB	GO:0019934	cGMP-mediated signaling	biological_process
NPPB	GO:0097746	blood vessel diameter maintenance	biological_process
NPPB	GO:0003161	cardiac conduction system development	biological_process
NPPB	GO:0042311	vasodilation	biological_process
NPPB	GO:0006182	cGMP biosynthetic process	biological_process
NPPB	GO:0003085	negative regulation of systemic arterial blood pressure	biological_process
NPPB	GO:0006457	protein folding	biological_process
NPPB	GO:0007168	receptor guanylyl cyclase signaling pathway	biological_process
NPPB	GO:0007589	body fluid secretion	biological_process
NPPB	GO:0035810	positive regulation of urine volume	biological_process
NPPB	GO:0035815	positive regulation of renal sodium excretion	biological_process
NPPB	GO:0043114	regulation of vascular permeability	biological_process
OGN	GO:0007165	signal transduction	biological_process
OGN	GO:0048662	negative regulation of smooth muscle cell proliferation	biological_process
P4HB	GO:0071456	cellular response to hypoxia	biological_process
P4HB	GO:0098761	cellular response to interleukin-7	biological_process
P4HB	GO:0006457	protein folding	biological_process
P4HB	GO:0046598	positive regulation of viral entry into host cell	biological_process
P4HB	GO:0034976	response to endoplasmic reticulum stress	biological_process
P4HB	GO:0018401	peptidyl-proline hydroxylation to 4-hydroxy-L-proline	biological_process
P4HB	GO:0034975	protein folding in endoplasmic reticulum	biological_process
P4HB	GO:0035722	interleukin-12-mediated signaling pathway	biological_process
P4HB	GO:0038155	interleukin-23-mediated signaling pathway	biological_process
P4HB	GO:0045785	positive regulation of cell adhesion	biological_process
P4HB	GO:1900026	positive regulation of substrate adhesion-dependent cell spreading	biological_process
P4HB	GO:1902175	regulation of oxidative stress-induced intrinsic apoptotic signaling pathway	biological_process
PAM	GO:0006518	peptide metabolic process	biological_process
PAM	GO:0008152	metabolic process	biological_process
PAM	GO:0001519	peptide amidation	biological_process
PAM	GO:0010043	response to zinc ion	biological_process
PAM	GO:0062112	fatty acid primary amide biosynthetic process	biological_process
PAM	GO:0001666	response to hypoxia	biological_process
PAM	GO:0001676	long-chain fatty acid metabolic process	biological_process
PAM	GO:0006357	regulation of transcription by RNA polymerase II	biological_process
PAM	GO:0007417	central nervous system development	biological_process
PAM	GO:0007507	heart development	biological_process
PAM	GO:0007595	lactation	biological_process
PAM	GO:0009268	response to pH	biological_process
PAM	GO:0009404	toxin metabolic process	biological_process
PAM	GO:0018032	protein amidation	biological_process
PAM	GO:0019538	protein metabolic process	biological_process
PAM	GO:0022602	ovulation cycle process	biological_process
PAM	GO:0032355	response to estradiol	biological_process
PAM	GO:0032956	regulation of actin cytoskeleton organization	biological_process
PAM	GO:0042476	odontogenesis	biological_process
PAM	GO:0046688	response to copper ion	biological_process
PAM	GO:0050708	regulation of protein secretion	biological_process
PAM	GO:0051384	response to glucocorticoid	biological_process
PAM	GO:0060135	maternal process involved in female pregnancy	biological_process
PAM	GO:0060173	limb development	biological_process
PCOLCE	GO:0010952	positive regulation of peptidase activity	biological_process
PCOLCE	GO:0007275	multicellular organism development	biological_process
PDLIM5	GO:0030036	actin cytoskeleton organization	biological_process
PDLIM5	GO:0007507	heart development	biological_process
PDLIM5	GO:0061061	muscle structure development	biological_process
PDLIM5	GO:0098609	cell-cell adhesion	biological_process
PDLIM5	GO:0061001	regulation of dendritic spine morphogenesis	biological_process
PDLIM5	GO:0061049	cell growth involved in cardiac muscle cell development	biological_process
PDLIM5	GO:0051963	regulation of synapse assembly	biological_process
PLEKHA7	GO:0044331	cell-cell adhesion mediated by cadherin	biological_process
PLEKHA7	GO:0046931	pore complex assembly	biological_process
PLEKHA7	GO:0090136	epithelial cell-cell adhesion	biological_process
PLEKHA7	GO:0045218	zonula adherens maintenance	biological_process
PLK2	GO:0006468	protein phosphorylation	biological_process
PLK2	GO:0016310	phosphorylation	biological_process
PLK2	GO:0043066	negative regulation of apoptotic process	biological_process
PLK2	GO:0043123	positive regulation of I-kappaB kinase/NF-kappaB signaling	biological_process
PLK2	GO:0000278	mitotic cell cycle	biological_process
PLK2	GO:0007052	mitotic spindle organization	biological_process
PLK2	GO:0007613	memory	biological_process
PLK2	GO:0016525	negative regulation of angiogenesis	biological_process
PLK2	GO:0048167	regulation of synaptic plasticity	biological_process
PLK2	GO:0071866	negative regulation of apoptotic process in bone marrow cell	biological_process
PLK2	GO:0090050	positive regulation of cell migration involved in sprouting angiogenesis	biological_process
PLK2	GO:2000773	negative regulation of cellular senescence	biological_process
PLK2	GO:0007265	Ras protein signal transduction	biological_process
PLK2	GO:0032465	regulation of cytokinesis	biological_process
PLK2	GO:0000082	G1/S transition of mitotic cell cycle	biological_process
PLK2	GO:0060291	long-term synaptic potentiation	biological_process
PLK2	GO:0045732	positive regulation of protein catabolic process	biological_process
PLK2	GO:0018105	peptidyl-serine phosphorylation	biological_process
PLK2	GO:0032486	Rap protein signal transduction	biological_process
PLK2	GO:0006977	DNA damage response, signal transduction by p53 class mediator resulting in cell cycle arrest	biological_process
PLK2	GO:0002862	negative regulation of inflammatory response to antigenic stimulus	biological_process
PLK2	GO:0046599	regulation of centriole replication	biological_process
PLK2	GO:0010508	positive regulation of autophagy	biological_process
PLK2	GO:0060292	long-term synaptic depression	biological_process
PLOD1	GO:0001666	response to hypoxia	biological_process
PLOD1	GO:0017185	peptidyl-lysine hydroxylation	biological_process
PLOD1	GO:0008544	epidermis development	biological_process
POSTN	GO:0007155	cell adhesion	biological_process
POSTN	GO:0008593	regulation of Notch signaling pathway	biological_process
POSTN	GO:0009888	tissue development	biological_process
POSTN	GO:0030198	extracellular matrix organization	biological_process
POSTN	GO:0071307	cellular response to vitamin K	biological_process
PPP1CB	GO:0051301	cell division	biological_process
PPP1CB	GO:0005975	carbohydrate metabolic process	biological_process
PPP1CB	GO:0005977	glycogen metabolic process	biological_process
PPP1CB	GO:0006470	protein dephosphorylation	biological_process
PPP1CB	GO:0007049	cell cycle	biological_process
PPP1CB	GO:0048511	rhythmic process	biological_process
PPP1CB	GO:0032922	circadian regulation of gene expression	biological_process
PPP1CB	GO:0030155	regulation of cell adhesion	biological_process
PPP1CB	GO:0042752	regulation of circadian rhythm	biological_process
PPP1CB	GO:0043153	entrainment of circadian clock by photoperiod	biological_process
PPP1CB	GO:0000165	MAPK cascade	biological_process
PPP1CB	GO:0005979	regulation of glycogen biosynthetic process	biological_process
PPP1CB	GO:0005981	regulation of glycogen catabolic process	biological_process
PRSS35	GO:0006508	proteolysis	biological_process
RBP1	GO:0002138	retinoic acid biosynthetic process	biological_process
RBP1	GO:0006776	vitamin A metabolic process	biological_process
RBP1	GO:0030852	regulation of granulocyte differentiation	biological_process
RBP1	GO:0033189	response to vitamin A	biological_process
RBP1	GO:0042572	retinol metabolic process	biological_process
RBP1	GO:0042573	retinoic acid metabolic process	biological_process
RBP1	GO:0055088	lipid homeostasis	biological_process
S100A6	GO:0034220	ion transmembrane transport	biological_process
S100A6	GO:0007165	signal transduction	biological_process
S100A6	GO:0007409	axonogenesis	biological_process
S100A6	GO:0048146	positive regulation of fibroblast proliferation	biological_process
SDHA	GO:0006099	tricarboxylic acid cycle	biological_process
SDHA	GO:0022900	electron transport chain	biological_process
SDHA	GO:0007399	nervous system development	biological_process
SDHA	GO:0006121	mitochondrial electron transport, succinate to ubiquinone	biological_process
SDHA	GO:0006105	succinate metabolic process	biological_process
SDHA	GO:0022904	respiratory electron transport chain	biological_process
SFRP1	GO:0043066	negative regulation of apoptotic process	biological_process
SFRP1	GO:0045892	negative regulation of transcription, DNA-templated	biological_process
SFRP1	GO:0030154	cell differentiation	biological_process
SFRP1	GO:0016055	Wnt signaling pathway	biological_process
SFRP1	GO:0006508	proteolysis	biological_process
SFRP1	GO:0045893	positive regulation of transcription, DNA-templated	biological_process
SFRP1	GO:0043065	positive regulation of apoptotic process	biological_process
SFRP1	GO:0010629	negative regulation of gene expression	biological_process
SFRP1	GO:0030177	positive regulation of Wnt signaling pathway	biological_process
SFRP1	GO:0090090	negative regulation of canonical Wnt signaling pathway	biological_process
SFRP1	GO:0090263	positive regulation of canonical Wnt signaling pathway	biological_process
SFRP1	GO:0008284	positive regulation of cell population proliferation	biological_process
SFRP1	GO:0071363	cellular response to growth factor stimulus	biological_process
SFRP1	GO:0008285	negative regulation of cell population proliferation	biological_process
SFRP1	GO:0014070	response to organic cyclic compound	biological_process
SFRP1	GO:0045880	positive regulation of smoothened signaling pathway	biological_process
SFRP1	GO:0030308	negative regulation of cell growth	biological_process
SFRP1	GO:0009267	cellular response to starvation	biological_process
SFRP1	GO:0030178	negative regulation of Wnt signaling pathway	biological_process
SFRP1	GO:0071347	cellular response to interleukin-1	biological_process
SFRP1	GO:0071356	cellular response to tumor necrosis factor	biological_process
SFRP1	GO:0060070	canonical Wnt signaling pathway	biological_process
SFRP1	GO:0043547	positive regulation of GTPase activity	biological_process
SFRP1	GO:0071560	cellular response to transforming growth factor beta stimulus	biological_process
SFRP1	GO:0030307	positive regulation of cell growth	biological_process
SFRP1	GO:0001954	positive regulation of cell-matrix adhesion	biological_process
SFRP1	GO:0044344	cellular response to fibroblast growth factor stimulus	biological_process
SFRP1	GO:0051496	positive regulation of stress fiber assembly	biological_process
SFRP1	GO:0051894	positive regulation of focal adhesion assembly	biological_process
SFRP1	GO:0050680	negative regulation of epithelial cell proliferation	biological_process
SFRP1	GO:0071456	cellular response to hypoxia	biological_process
SFRP1	GO:0071391	cellular response to estrogen stimulus	biological_process
SFRP1	GO:0010719	negative regulation of epithelial to mesenchymal transition	biological_process
SFRP1	GO:0030336	negative regulation of cell migration	biological_process
SFRP1	GO:0050679	positive regulation of epithelial cell proliferation	biological_process
SFRP1	GO:2000271	positive regulation of fibroblast apoptotic process	biological_process
SFRP1	GO:0001649	osteoblast differentiation	biological_process
SFRP1	GO:0045765	regulation of angiogenesis	biological_process
SFRP1	GO:0045600	positive regulation of fat cell differentiation	biological_process
SFRP1	GO:0071392	cellular response to estradiol stimulus	biological_process
SFRP1	GO:0030279	negative regulation of ossification	biological_process
SFRP1	GO:0060766	negative regulation of androgen receptor signaling pathway	biological_process
SFRP1	GO:0071504	cellular response to heparin	biological_process
SFRP1	GO:0060218	hematopoietic stem cell differentiation	biological_process
SFRP1	GO:0002244	hematopoietic progenitor cell differentiation	biological_process
SFRP1	GO:0045578	negative regulation of B cell differentiation	biological_process
SFRP1	GO:1902043	positive regulation of extrinsic apoptotic signaling pathway via death domain receptors	biological_process
SFRP1	GO:0048147	negative regulation of fibroblast proliferation	biological_process
SFRP1	GO:0046676	negative regulation of insulin secretion	biological_process
SFRP1	GO:0033689	negative regulation of osteoblast proliferation	biological_process
SFRP1	GO:0010564	regulation of cell cycle process	biological_process
SFRP1	GO:0071773	cellular response to BMP stimulus	biological_process
SFRP1	GO:0050732	negative regulation of peptidyl-tyrosine phosphorylation	biological_process
SFRP1	GO:2000270	negative regulation of fibroblast apoptotic process	biological_process
SFRP1	GO:2000052	positive regulation of non-canonical Wnt signaling pathway	biological_process
SFRP1	GO:0001657	ureteric bud development	biological_process
SFRP1	GO:0001756	somitogenesis	biological_process
SFRP1	GO:0001843	neural tube closure	biological_process
SFRP1	GO:0008584	male gonad development	biological_process
SFRP1	GO:0008585	female gonad development	biological_process
SFRP1	GO:0009410	response to xenobiotic stimulus	biological_process
SFRP1	GO:0009950	dorsal/ventral axis specification	biological_process
SFRP1	GO:0009952	anterior/posterior pattern specification	biological_process
SFRP1	GO:0010975	regulation of neuron projection development	biological_process
SFRP1	GO:0014034	neural crest cell fate commitment	biological_process
SFRP1	GO:0021915	neural tube development	biological_process
SFRP1	GO:0030097	hemopoiesis	biological_process
SFRP1	GO:0030514	negative regulation of BMP signaling pathway	biological_process
SFRP1	GO:0035019	somatic stem cell population maintenance	biological_process
SFRP1	GO:0043508	negative regulation of JUN kinase activity	biological_process
SFRP1	GO:0044345	stromal-epithelial cell signaling involved in prostate gland development	biological_process
SFRP1	GO:0045668	negative regulation of osteoblast differentiation	biological_process
SFRP1	GO:0045671	negative regulation of osteoclast differentiation	biological_process
SFRP1	GO:0046546	development of primary male sexual characteristics	biological_process
SFRP1	GO:0046851	negative regulation of bone remodeling	biological_process
SFRP1	GO:0048546	digestive tract morphogenesis	biological_process
SFRP1	GO:0060071	Wnt signaling pathway, planar cell polarity pathway	biological_process
SFRP1	GO:0060346	bone trabecula formation	biological_process
SFRP1	GO:0060527	prostate epithelial cord arborization involved in prostate glandular acinus morphogenesis	biological_process
SFRP1	GO:0060687	regulation of branching involved in prostate gland morphogenesis	biological_process
SFRP1	GO:0071305	cellular response to vitamin D	biological_process
SFRP1	GO:0071380	cellular response to prostaglandin E stimulus	biological_process
SFRP1	GO:0071481	cellular response to X-ray	biological_process
SFRP1	GO:0071542	dopaminergic neuron differentiation	biological_process
SFRP1	GO:0090175	regulation of establishment of planar polarity	biological_process
SFRP1	GO:0090179	planar cell polarity pathway involved in neural tube closure	biological_process
SFRP1	GO:0090244	Wnt signaling pathway involved in somitogenesis	biological_process
SFRP1	GO:0090246	convergent extension involved in somitogenesis	biological_process
SFRP1	GO:1904956	regulation of midbrain dopaminergic neuron differentiation	biological_process
SFRP1	GO:2000041	negative regulation of planar cell polarity pathway involved in axis elongation	biological_process
SFRP1	GO:2000054	negative regulation of Wnt signaling pathway involved in dorsal/ventral axis specification	biological_process
SFRP1	GO:2000080	negative regulation of canonical Wnt signaling pathway involved in controlling type B pancreatic cell proliferation	biological_process
SFRP1	GO:2001238	positive regulation of extrinsic apoptotic signaling pathway	biological_process
SFRP1	GO:0048856	anatomical structure development	biological_process
SLC25A4	GO:0055085	transmembrane transport	biological_process
SLC25A4	GO:0140021	mitochondrial ADP transmembrane transport	biological_process
SLC25A4	GO:1990544	mitochondrial ATP transmembrane transport	biological_process
SLC25A4	GO:1902600	proton transmembrane transport	biological_process
SLC25A4	GO:0008637	apoptotic mitochondrial changes	biological_process
SLC25A4	GO:0046902	regulation of mitochondrial membrane permeability	biological_process
SLC25A4	GO:1901526	positive regulation of mitophagy	biological_process
SLC25A4	GO:1990845	adaptive thermogenesis	biological_process
SLC25A4	GO:0006091	generation of precursor metabolites and energy	biological_process
SLC25A4	GO:0015853	adenine transport	biological_process
SLC25A4	GO:0000002	mitochondrial genome maintenance	biological_process
SLC25A4	GO:0015866	ADP transport	biological_process
SLC25A4	GO:0060546	negative regulation of necroptotic process	biological_process
SPARC	GO:0022604	regulation of cell morphogenesis	biological_process
SPARC	GO:0016525	negative regulation of angiogenesis	biological_process
SPARC	GO:0048856	anatomical structure development	biological_process
SPARC	GO:0001937	negative regulation of endothelial cell proliferation	biological_process
SPARC	GO:0010595	positive regulation of endothelial cell migration	biological_process
SULT1E1	GO:1901564	organonitrogen compound metabolic process	biological_process
SULT1E1	GO:1901135	carbohydrate derivative metabolic process	biological_process
SULT1E1	GO:0051923	sulfation	biological_process
SULT1E1	GO:0050427	3'-phosphoadenosine 5'-phosphosulfate metabolic process	biological_process
SULT1E1	GO:0006068	ethanol catabolic process	biological_process
SULT1E1	GO:0008210	estrogen metabolic process	biological_process
SULT1E1	GO:0008202	steroid metabolic process	biological_process
SULT1E1	GO:0006711	estrogen catabolic process	biological_process
SULT1E1	GO:0045600	positive regulation of fat cell differentiation	biological_process
TACC2	GO:0007052	mitotic spindle organization	biological_process
TACC2	GO:0000226	microtubule cytoskeleton organization	biological_process
TACC2	GO:0008283	cell population proliferation	biological_process
TACC2	GO:0021987	cerebral cortex development	biological_process
TECRL	GO:0006629	lipid metabolic process	biological_process
TECRL	GO:0042761	very long-chain fatty acid biosynthetic process	biological_process
TNNI1	GO:0030049	muscle filament sliding	biological_process
TNNI1	GO:0003009	skeletal muscle contraction	biological_process
TNNI1	GO:0006942	regulation of striated muscle contraction	biological_process
TNNI1	GO:0060048	cardiac muscle contraction	biological_process
TNNI1	GO:0006936	muscle contraction	biological_process
TNNI1	GO:0014883	transition between fast and slow fiber	biological_process
TNNI1	GO:0055010	ventricular cardiac muscle tissue morphogenesis	biological_process
UQCRH	GO:0006122	mitochondrial electron transport, ubiquinol to cytochrome c	biological_process
UQCRH	GO:1902600	proton transmembrane transport	biological_process
UQCRH	GO:0009060	aerobic respiration	biological_process
UQCRH	GO:0006119	oxidative phosphorylation	biological_process
VIM	GO:0043488	regulation of mRNA stability	biological_process
VIM	GO:0071222	cellular response to lipopolysaccharide	biological_process
VIM	GO:0045727	positive regulation of translation	biological_process
VIM	GO:0071225	cellular response to muramyl dipeptide	biological_process
VIM	GO:0045109	intermediate filament organization	biological_process
VIM	GO:0010628	positive regulation of gene expression	biological_process
VIM	GO:0010977	negative regulation of neuron projection development	biological_process
VIM	GO:0014002	astrocyte development	biological_process
VIM	GO:0032967	positive regulation of collagen biosynthetic process	biological_process
VIM	GO:0045103	intermediate filament-based process	biological_process
VIM	GO:0060020	Bergmann glial cell differentiation	biological_process
VIM	GO:0060395	SMAD protein signal transduction	biological_process
VIM	GO:0070307	lens fiber cell development	biological_process
VIM	GO:0071346	cellular response to interferon-gamma	biological_process
XIRP1	GO:0030036	actin cytoskeleton organization	biological_process
XIRP1	GO:0007015	actin filament organization	biological_process
XIRP1	GO:0032091	negative regulation of protein binding	biological_process
Gene Ontology: Molecular Function
hgnc_symbol	go_id	name_1006	namespace_1003
ACTG1	GO:0000166	nucleotide binding	molecular_function
ACTG1	GO:0005524	ATP binding	molecular_function
ACTG1	GO:0005515	protein binding	molecular_function
ACTG1	GO:0042802	identical protein binding	molecular_function
ACTG1	GO:0005200	structural constituent of cytoskeleton	molecular_function
ACTG1	GO:0031625	ubiquitin protein ligase binding	molecular_function
ACTG1	GO:0005522	profilin binding	molecular_function
ACTG1	GO:0098973	structural constituent of postsynaptic actin cytoskeleton	molecular_function
ACTN1	GO:0005515	protein binding	molecular_function
ACTN1	GO:0005509	calcium ion binding	molecular_function
ACTN1	GO:0046872	metal ion binding	molecular_function
ACTN1	GO:0003779	actin binding	molecular_function
ACTN1	GO:0042803	protein homodimerization activity	molecular_function
ACTN1	GO:0030374	nuclear receptor coactivator activity	molecular_function
ACTN1	GO:0051015	actin filament binding	molecular_function
ACTN1	GO:0044325	ion channel binding	molecular_function
ACTN1	GO:0005178	integrin binding	molecular_function
ACTN1	GO:0017166	vinculin binding	molecular_function
ACTN1	GO:0003725	double-stranded RNA binding	molecular_function
ACTN1	GO:0005519	cytoskeletal regulatory protein binding	molecular_function
ACTN1	GO:0019904	protein domain specific binding	molecular_function
ACTN1	GO:0099186	structural constituent of postsynapse	molecular_function
AEBP1	GO:0008270	zinc ion binding	molecular_function
AEBP1	GO:0004181	metallocarboxypeptidase activity	molecular_function
AEBP1	GO:0003677	DNA binding	molecular_function
AEBP1	GO:0000977	RNA polymerase II transcription regulatory region sequence-specific DNA binding	molecular_function
AEBP1	GO:0001227	DNA-binding transcription repressor activity, RNA polymerase II-specific	molecular_function
AEBP1	GO:0005516	calmodulin binding	molecular_function
AEBP1	GO:0005201	extracellular matrix structural constituent	molecular_function
AEBP1	GO:0005518	collagen binding	molecular_function
AEBP1	GO:0004180	carboxypeptidase activity	molecular_function
ALDOC	GO:0003824	catalytic activity	molecular_function
ALDOC	GO:0004332	fructose-bisphosphate aldolase activity	molecular_function
ALDOC	GO:0016829	lyase activity	molecular_function
ALDOC	GO:0005515	protein binding	molecular_function
ALDOC	GO:0008092	cytoskeletal protein binding	molecular_function
ANKRD1	GO:0005515	protein binding	molecular_function
ANKRD1	GO:0003714	transcription corepressor activity	molecular_function
ANKRD1	GO:0031432	titin binding	molecular_function
ANKRD1	GO:0003713	transcription coactivator activity	molecular_function
ANKRD1	GO:0070412	R-SMAD binding	molecular_function
ANKRD1	GO:0061629	RNA polymerase II-specific DNA-binding transcription factor binding	molecular_function
ANKRD1	GO:0003677	DNA binding	molecular_function
ANKRD1	GO:0042826	histone deacetylase binding	molecular_function
ANKRD1	GO:0002039	p53 binding	molecular_function
ATP1B1	GO:0005515	protein binding	molecular_function
ATP1B1	GO:0046982	protein heterodimerization activity	molecular_function
ATP1B1	GO:0051117	ATPase binding	molecular_function
ATP1B1	GO:0030674	protein-macromolecule adaptor activity	molecular_function
ATP1B1	GO:0001671	ATPase activator activity	molecular_function
ATP1B1	GO:0023026	MHC class II protein complex binding	molecular_function
ATP1B1	GO:0005391	P-type sodium:potassium-exchanging transporter activity	molecular_function
ATP1B1	GO:0008022	protein C-terminus binding	molecular_function
ATP1B1	GO:0019901	protein kinase binding	molecular_function
CHCHD10	GO:0005515	protein binding	molecular_function
CHCHD10	GO:0003674	molecular_function	molecular_function
CKM	GO:0003824	catalytic activity	molecular_function
CKM	GO:0016772	transferase activity, transferring phosphorus-containing groups	molecular_function
CKM	GO:0004111	creatine kinase activity	molecular_function
CKM	GO:0016301	kinase activity	molecular_function
CKM	GO:0000166	nucleotide binding	molecular_function
CKM	GO:0005524	ATP binding	molecular_function
CKM	GO:0016740	transferase activity	molecular_function
CKM	GO:0005515	protein binding	molecular_function
COL18A1	GO:0046872	metal ion binding	molecular_function
COL18A1	GO:0005201	extracellular matrix structural constituent	molecular_function
COL18A1	GO:0030020	extracellular matrix structural constituent conferring tensile strength	molecular_function
COL18A1	GO:0005515	protein binding	molecular_function
COL1A2	GO:0005201	extracellular matrix structural constituent	molecular_function
COL1A2	GO:0046872	metal ion binding	molecular_function
COL1A2	GO:0042802	identical protein binding	molecular_function
COL1A2	GO:0005515	protein binding	molecular_function
COL1A2	GO:0046332	SMAD binding	molecular_function
COL1A2	GO:0030020	extracellular matrix structural constituent conferring tensile strength	molecular_function
COL1A2	GO:0030674	protein-macromolecule adaptor activity	molecular_function
COL1A2	GO:0002020	protease binding	molecular_function
COL1A2	GO:0048407	platelet-derived growth factor binding	molecular_function
COL3A1	GO:0005515	protein binding	molecular_function
COL3A1	GO:0005201	extracellular matrix structural constituent	molecular_function
COL3A1	GO:0046872	metal ion binding	molecular_function
COL3A1	GO:0030020	extracellular matrix structural constituent conferring tensile strength	molecular_function
COL3A1	GO:0005178	integrin binding	molecular_function
COL3A1	GO:0002020	protease binding	molecular_function
COL3A1	GO:0048407	platelet-derived growth factor binding	molecular_function
COL3A1	GO:0046332	SMAD binding	molecular_function
COX7C	GO:0005515	protein binding	molecular_function
COX8A	GO:0005515	protein binding	molecular_function
COX8A	GO:0004129	cytochrome-c oxidase activity	molecular_function
CPE	GO:0008270	zinc ion binding	molecular_function
CPE	GO:0004181	metallocarboxypeptidase activity	molecular_function
CPE	GO:0046872	metal ion binding	molecular_function
CPE	GO:0008233	peptidase activity	molecular_function
CPE	GO:0016787	hydrolase activity	molecular_function
CPE	GO:0005515	protein binding	molecular_function
CPE	GO:0008237	metallopeptidase activity	molecular_function
CPE	GO:0004180	carboxypeptidase activity	molecular_function
CPE	GO:0050839	cell adhesion molecule binding	molecular_function
CPE	GO:0042043	neurexin family protein binding	molecular_function
CRIP2	GO:0046872	metal ion binding	molecular_function
CRIP2	GO:0005515	protein binding	molecular_function
CRIP2	GO:0008270	zinc ion binding	molecular_function
CXCL12	GO:0008009	chemokine activity	molecular_function
CXCL12	GO:0005515	protein binding	molecular_function
CXCL12	GO:0005125	cytokine activity	molecular_function
CXCL12	GO:0008083	growth factor activity	molecular_function
CXCL12	GO:0042379	chemokine receptor binding	molecular_function
CXCL12	GO:0005178	integrin binding	molecular_function
CXCL12	GO:0005102	signaling receptor binding	molecular_function
CXCL12	GO:0045236	CXCR chemokine receptor binding	molecular_function
FBLIM1	GO:0046872	metal ion binding	molecular_function
FBLIM1	GO:0005515	protein binding	molecular_function
FBLIM1	GO:0031005	filamin binding	molecular_function
FBN2	GO:0005509	calcium ion binding	molecular_function
FBN2	GO:0005201	extracellular matrix structural constituent	molecular_function
FBN2	GO:0005515	protein binding	molecular_function
FBN2	GO:0030023	extracellular matrix constituent conferring elasticity	molecular_function
FITM1	GO:0003674	molecular_function	molecular_function
FITM1	GO:0017129	triglyceride binding	molecular_function
FITM1	GO:0019992	diacylglycerol binding	molecular_function
FN1	GO:0005515	protein binding	molecular_function
FN1	GO:0008201	heparin binding	molecular_function
FN1	GO:0005102	signaling receptor binding	molecular_function
FN1	GO:0042802	identical protein binding	molecular_function
FN1	GO:0005178	integrin binding	molecular_function
FN1	GO:0005201	extracellular matrix structural constituent	molecular_function
FN1	GO:0005518	collagen binding	molecular_function
FN1	GO:0002020	protease binding	molecular_function
FN1	GO:0097718	disordered domain specific binding	molecular_function
FN1	GO:0019899	enzyme binding	molecular_function
FN1	GO:0051087	chaperone binding	molecular_function
FN1	GO:0043394	proteoglycan binding	molecular_function
FN1	GO:0008022	protein C-terminus binding	molecular_function
FN1	GO:0016504	peptidase activator activity	molecular_function
FOS	GO:0003677	DNA binding	molecular_function
FOS	GO:0003700	DNA-binding transcription factor activity	molecular_function
FOS	GO:0043565	sequence-specific DNA binding	molecular_function
FOS	GO:0005515	protein binding	molecular_function
FOS	GO:0042802	identical protein binding	molecular_function
FOS	GO:0000981	DNA-binding transcription factor activity, RNA polymerase II-specific	molecular_function
FOS	GO:0000978	RNA polymerase II cis-regulatory region sequence-specific DNA binding	molecular_function
FOS	GO:1990837	sequence-specific double-stranded DNA binding	molecular_function
FOS	GO:0070412	R-SMAD binding	molecular_function
FOS	GO:0000976	transcription cis-regulatory region binding	molecular_function
FOS	GO:0000979	RNA polymerase II core promoter sequence-specific DNA binding	molecular_function
FOS	GO:0001221	transcription coregulator binding	molecular_function
FOS	GO:0001228	DNA-binding transcription activator activity, RNA polymerase II-specific	molecular_function
FOS	GO:0003682	chromatin binding	molecular_function
FOS	GO:0003690	double-stranded DNA binding	molecular_function
FOS	GO:0044877	protein-containing complex binding	molecular_function
FOS	GO:0061629	RNA polymerase II-specific DNA-binding transcription factor binding	molecular_function
FOSB	GO:0003677	DNA binding	molecular_function
FOSB	GO:0003700	DNA-binding transcription factor activity	molecular_function
FOSB	GO:0005515	protein binding	molecular_function
FOSB	GO:0000981	DNA-binding transcription factor activity, RNA polymerase II-specific	molecular_function
FOSB	GO:0000978	RNA polymerase II cis-regulatory region sequence-specific DNA binding	molecular_function
FOSB	GO:1990837	sequence-specific double-stranded DNA binding	molecular_function
FOSB	GO:0008134	transcription factor binding	molecular_function
FOSB	GO:0043565	sequence-specific DNA binding	molecular_function
FOSB	GO:0001228	DNA-binding transcription activator activity, RNA polymerase II-specific	molecular_function
FOSB	GO:0003690	double-stranded DNA binding	molecular_function
GAPDH	GO:0050661	NADP binding	molecular_function
GAPDH	GO:0051287	NAD binding	molecular_function
GAPDH	GO:0016620	oxidoreductase activity, acting on the aldehyde or oxo group of donors, NAD or NADP as acceptor	molecular_function
GAPDH	GO:0000166	nucleotide binding	molecular_function
GAPDH	GO:0016740	transferase activity	molecular_function
GAPDH	GO:0016491	oxidoreductase activity	molecular_function
GAPDH	GO:0005515	protein binding	molecular_function
GAPDH	GO:0008017	microtubule binding	molecular_function
GAPDH	GO:0042802	identical protein binding	molecular_function
GAPDH	GO:0004365	glyceraldehyde-3-phosphate dehydrogenase (NAD+) (phosphorylating) activity	molecular_function
GAPDH	GO:0097718	disordered domain specific binding	molecular_function
GAPDH	GO:0019828	aspartic-type endopeptidase inhibitor activity	molecular_function
GAPDH	GO:0035605	peptidyl-cysteine S-nitrosylase activity	molecular_function
GJA1	GO:0022857	transmembrane transporter activity	molecular_function
GJA1	GO:0005515	protein binding	molecular_function
GJA1	GO:0005243	gap junction channel activity	molecular_function
GJA1	GO:0015631	tubulin binding	molecular_function
GJA1	GO:0015562	efflux transmembrane transporter activity	molecular_function
GJA1	GO:0034634	glutathione transmembrane transporter activity	molecular_function
GJA1	GO:0008013	beta-catenin binding	molecular_function
GJA1	GO:0015075	ion transmembrane transporter activity	molecular_function
GJA1	GO:0055077	gap junction hemi-channel activity	molecular_function
GJA1	GO:0086075	gap junction channel activity involved in cardiac conduction electrical coupling	molecular_function
GJA1	GO:1903763	gap junction channel activity involved in cell communication by electrical coupling	molecular_function
GJA1	GO:0005102	signaling receptor binding	molecular_function
GJA1	GO:0048487	beta-tubulin binding	molecular_function
GJA1	GO:0097110	scaffold protein binding	molecular_function
GJA1	GO:1990782	protein tyrosine kinase binding	molecular_function
ID3	GO:0046983	protein dimerization activity	molecular_function
ID3	GO:0005515	protein binding	molecular_function
ID3	GO:0140416	transcription regulator inhibitor activity	molecular_function
ID3	GO:0019904	protein domain specific binding	molecular_function
ID3	GO:0043425	bHLH transcription factor binding	molecular_function
ID3	GO:1901707	leptomycin B binding	molecular_function
IGFBP2	GO:0005520	insulin-like growth factor binding	molecular_function
IGFBP2	GO:0005515	protein binding	molecular_function
IGFBP2	GO:0019838	growth factor binding	molecular_function
IGFBP2	GO:0031994	insulin-like growth factor I binding	molecular_function
IGFBP2	GO:0005102	signaling receptor binding	molecular_function
IGFBP2	GO:0031995	insulin-like growth factor II binding	molecular_function
JAG1	GO:0005515	protein binding	molecular_function
JAG1	GO:0005509	calcium ion binding	molecular_function
JAG1	GO:0005112	Notch binding	molecular_function
JAG1	GO:0008083	growth factor activity	molecular_function
JAG1	GO:0005198	structural molecule activity	molecular_function
JAG1	GO:0005543	phospholipid binding	molecular_function
LAPTM4B	GO:0031625	ubiquitin protein ligase binding	molecular_function
LAPTM4B	GO:0005515	protein binding	molecular_function
LAPTM4B	GO:0019900	kinase binding	molecular_function
LAPTM4B	GO:1902936	phosphatidylinositol bisphosphate binding	molecular_function
LAPTM4B	GO:0097001	ceramide binding	molecular_function
LDB3	GO:0005515	protein binding	molecular_function
LDB3	GO:0046872	metal ion binding	molecular_function
LDB3	GO:0008092	cytoskeletal protein binding	molecular_function
LDB3	GO:0003779	actin binding	molecular_function
LDB3	GO:0051371	muscle alpha-actinin binding	molecular_function
LDB3	GO:0005080	protein kinase C binding	molecular_function
LDB3	GO:0019899	enzyme binding	molecular_function
LGALS3	GO:0030246	carbohydrate binding	molecular_function
LGALS3	GO:0005515	protein binding	molecular_function
LGALS3	GO:0003723	RNA binding	molecular_function
LGALS3	GO:0019863	IgE binding	molecular_function
LGALS3	GO:0019903	protein phosphatase binding	molecular_function
LGALS3	GO:0042056	chemoattractant activity	molecular_function
LGALS3	GO:0043236	laminin binding	molecular_function
LGALS3	GO:0004864	protein phosphatase inhibitor activity	molecular_function
MFAP4	GO:0005515	protein binding	molecular_function
MFAP4	GO:0003823	antigen binding	molecular_function
MFAP4	GO:0005102	signaling receptor binding	molecular_function
MFAP4	GO:0005201	extracellular matrix structural constituent	molecular_function
MFAP4	GO:0097367	carbohydrate derivative binding	molecular_function
MGP	GO:0005509	calcium ion binding	molecular_function
MGP	GO:0005515	protein binding	molecular_function
MGP	GO:0005201	extracellular matrix structural constituent	molecular_function
MGP	GO:0008147	structural constituent of bone	molecular_function
MGST3	GO:0016740	transferase activity	molecular_function
MGST3	GO:0016491	oxidoreductase activity	molecular_function
MGST3	GO:0016829	lyase activity	molecular_function
MGST3	GO:0005515	protein binding	molecular_function
MGST3	GO:0042802	identical protein binding	molecular_function
MGST3	GO:0004602	glutathione peroxidase activity	molecular_function
MGST3	GO:0004464	leukotriene-C4 synthase activity	molecular_function
MT-ATP6	GO:0015078	proton transmembrane transporter activity	molecular_function
MT-ATP6	GO:0005515	protein binding	molecular_function
MT-ATP6	GO:0046933	proton-transporting ATP synthase activity, rotational mechanism	molecular_function
MT-CO1	GO:0004129	cytochrome-c oxidase activity	molecular_function
MT-CO1	GO:0020037	heme binding	molecular_function
MT-CO1	GO:0046872	metal ion binding	molecular_function
MT-CO1	GO:0005515	protein binding	molecular_function
MT-ND1	GO:0005515	protein binding	molecular_function
MT-ND1	GO:0008137	NADH dehydrogenase (ubiquinone) activity	molecular_function
MT-ND1	GO:0003954	NADH dehydrogenase activity	molecular_function
MT-ND4	GO:0008137	NADH dehydrogenase (ubiquinone) activity	molecular_function
MT-ND4	GO:0003954	NADH dehydrogenase activity	molecular_function
MT-ND4	GO:0048039	ubiquinone binding	molecular_function
MYH10	GO:0005524	ATP binding	molecular_function
MYH10	GO:0005515	protein binding	molecular_function
MYH10	GO:0051015	actin filament binding	molecular_function
MYH10	GO:0003774	motor activity	molecular_function
MYH10	GO:0000166	nucleotide binding	molecular_function
MYH10	GO:0003779	actin binding	molecular_function
MYH10	GO:0005516	calmodulin binding	molecular_function
MYH10	GO:0035613	RNA stem-loop binding	molecular_function
MYH10	GO:0048027	mRNA 5'-UTR binding	molecular_function
MYH10	GO:0000146	microfilament motor activity	molecular_function
MYH10	GO:0043531	ADP binding	molecular_function
MYH11	GO:0005524	ATP binding	molecular_function
MYH11	GO:0005515	protein binding	molecular_function
MYH11	GO:0051015	actin filament binding	molecular_function
MYH11	GO:0003774	motor activity	molecular_function
MYH11	GO:0000166	nucleotide binding	molecular_function
MYH11	GO:0003779	actin binding	molecular_function
MYH11	GO:0005516	calmodulin binding	molecular_function
MYH11	GO:0008307	structural constituent of muscle	molecular_function
MYH6	GO:0005524	ATP binding	molecular_function
MYH6	GO:0005515	protein binding	molecular_function
MYH6	GO:0051015	actin filament binding	molecular_function
MYH6	GO:0003774	motor activity	molecular_function
MYH6	GO:0000166	nucleotide binding	molecular_function
MYH6	GO:0003779	actin binding	molecular_function
MYH6	GO:0005516	calmodulin binding	molecular_function
MYH6	GO:0019901	protein kinase binding	molecular_function
MYH6	GO:0000146	microfilament motor activity	molecular_function
MYH6	GO:0017018	myosin phosphatase activity	molecular_function
NPPA	GO:0005179	hormone activity	molecular_function
NPPA	GO:0005515	protein binding	molecular_function
NPPA	GO:0005102	signaling receptor binding	molecular_function
NPPA	GO:0005184	neuropeptide hormone activity	molecular_function
NPPA	GO:0051427	hormone receptor binding	molecular_function
NPPA	GO:0071855	neuropeptide receptor binding	molecular_function
NPPB	GO:0005179	hormone activity	molecular_function
NPPB	GO:0005515	protein binding	molecular_function
NPPB	GO:0005102	signaling receptor binding	molecular_function
NPPB	GO:0051427	hormone receptor binding	molecular_function
NPPB	GO:0008613	diuretic hormone activity	molecular_function
OGN	GO:0005515	protein binding	molecular_function
OGN	GO:0008083	growth factor activity	molecular_function
OGN	GO:0030021	extracellular matrix structural constituent conferring compression resistance	molecular_function
P4HB	GO:0003756	protein disulfide isomerase activity	molecular_function
P4HB	GO:0005515	protein binding	molecular_function
P4HB	GO:0003723	RNA binding	molecular_function
P4HB	GO:0016853	isomerase activity	molecular_function
P4HB	GO:0051213	dioxygenase activity	molecular_function
P4HB	GO:0005178	integrin binding	molecular_function
P4HB	GO:0019899	enzyme binding	molecular_function
P4HB	GO:0044877	protein-containing complex binding	molecular_function
P4HB	GO:0046982	protein heterodimerization activity	molecular_function
P4HB	GO:0004656	procollagen-proline 4-dioxygenase activity	molecular_function
P4HB	GO:0015035	protein-disulfide reductase activity	molecular_function
P4HB	GO:0003779	actin binding	molecular_function
P4HB	GO:0016972	thiol oxidase activity	molecular_function
PAM	GO:0005515	protein binding	molecular_function
PAM	GO:0003824	catalytic activity	molecular_function
PAM	GO:0005507	copper ion binding	molecular_function
PAM	GO:0004497	monooxygenase activity	molecular_function
PAM	GO:0016715	oxidoreductase activity, acting on paired donors, with incorporation or reduction of molecular oxygen, reduced ascorbate as one donor, and incorporation of one atom of oxygen	molecular_function
PAM	GO:0046872	metal ion binding	molecular_function
PAM	GO:0016491	oxidoreductase activity	molecular_function
PAM	GO:0008270	zinc ion binding	molecular_function
PAM	GO:0016829	lyase activity	molecular_function
PAM	GO:0005509	calcium ion binding	molecular_function
PAM	GO:0004598	peptidylamidoglycolate lyase activity	molecular_function
PAM	GO:0031418	L-ascorbic acid binding	molecular_function
PAM	GO:0004504	peptidylglycine monooxygenase activity	molecular_function
PAM	GO:0019901	protein kinase binding	molecular_function
PAM	GO:0042802	identical protein binding	molecular_function
PCOLCE	GO:0005515	protein binding	molecular_function
PCOLCE	GO:0008201	heparin binding	molecular_function
PCOLCE	GO:0016504	peptidase activator activity	molecular_function
PCOLCE	GO:0005518	collagen binding	molecular_function
PCOLCE	GO:0005201	extracellular matrix structural constituent	molecular_function
PDLIM5	GO:0005515	protein binding	molecular_function
PDLIM5	GO:0046872	metal ion binding	molecular_function
PDLIM5	GO:0003779	actin binding	molecular_function
PDLIM5	GO:0051371	muscle alpha-actinin binding	molecular_function
PDLIM5	GO:0098641	cadherin binding involved in cell-cell adhesion	molecular_function
PDLIM5	GO:0005080	protein kinase C binding	molecular_function
PDLIM5	GO:0042805	actinin binding	molecular_function
PLEKHA7	GO:0005515	protein binding	molecular_function
PLEKHA7	GO:0070097	delta-catenin binding	molecular_function
PLK2	GO:0005524	ATP binding	molecular_function
PLK2	GO:0005515	protein binding	molecular_function
PLK2	GO:0004672	protein kinase activity	molecular_function
PLK2	GO:0000166	nucleotide binding	molecular_function
PLK2	GO:0004674	protein serine/threonine kinase activity	molecular_function
PLK2	GO:0016301	kinase activity	molecular_function
PLK2	GO:0016740	transferase activity	molecular_function
PLK2	GO:0106310	protein serine kinase activity	molecular_function
PLK2	GO:0106311	protein threonine kinase activity	molecular_function
PLK2	GO:0043008	ATP-dependent protein binding	molecular_function
PLOD1	GO:0008475	procollagen-lysine 5-dioxygenase activity	molecular_function
PLOD1	GO:0005506	iron ion binding	molecular_function
PLOD1	GO:0016705	oxidoreductase activity, acting on paired donors, with incorporation or reduction of molecular oxygen	molecular_function
PLOD1	GO:0031418	L-ascorbic acid binding	molecular_function
PLOD1	GO:0046872	metal ion binding	molecular_function
PLOD1	GO:0016491	oxidoreductase activity	molecular_function
PLOD1	GO:0051213	dioxygenase activity	molecular_function
PLOD1	GO:0005515	protein binding	molecular_function
POSTN	GO:0005515	protein binding	molecular_function
POSTN	GO:0046872	metal ion binding	molecular_function
POSTN	GO:0008201	heparin binding	molecular_function
POSTN	GO:0005201	extracellular matrix structural constituent	molecular_function
POSTN	GO:0050839	cell adhesion molecule binding	molecular_function
PPP1CB	GO:0016787	hydrolase activity	molecular_function
PPP1CB	GO:0004722	protein serine/threonine phosphatase activity	molecular_function
PPP1CB	GO:0004721	phosphoprotein phosphatase activity	molecular_function
PPP1CB	GO:0106306	protein serine phosphatase activity	molecular_function
PPP1CB	GO:0106307	protein threonine phosphatase activity	molecular_function
PPP1CB	GO:0046872	metal ion binding	molecular_function
PPP1CB	GO:0005515	protein binding	molecular_function
PPP1CB	GO:0016791	phosphatase activity	molecular_function
PPP1CB	GO:0019901	protein kinase binding	molecular_function
PPP1CB	GO:0017018	myosin phosphatase activity	molecular_function
PPP1CB	GO:0050115	myosin-light-chain-phosphatase activity	molecular_function
PRSS35	GO:0004252	serine-type endopeptidase activity	molecular_function
PRSS35	GO:0005515	protein binding	molecular_function
RBP1	GO:0008289	lipid binding	molecular_function
RBP1	GO:0019841	retinol binding	molecular_function
RBP1	GO:0005515	protein binding	molecular_function
RBP1	GO:0016918	retinal binding	molecular_function
RBP1	GO:0005501	retinoid binding	molecular_function
RBP1	GO:1904768	all-trans-retinol binding	molecular_function
S100A6	GO:0005509	calcium ion binding	molecular_function
S100A6	GO:0046872	metal ion binding	molecular_function
S100A6	GO:0042803	protein homodimerization activity	molecular_function
S100A6	GO:0005515	protein binding	molecular_function
S100A6	GO:0048306	calcium-dependent protein binding	molecular_function
S100A6	GO:0044548	S100 protein binding	molecular_function
S100A6	GO:0005523	tropomyosin binding	molecular_function
S100A6	GO:0008270	zinc ion binding	molecular_function
S100A6	GO:0015075	ion transmembrane transporter activity	molecular_function
SDHA	GO:0050660	flavin adenine dinucleotide binding	molecular_function
SDHA	GO:0016491	oxidoreductase activity	molecular_function
SDHA	GO:0016627	oxidoreductase activity, acting on the CH-CH group of donors	molecular_function
SDHA	GO:0008177	succinate dehydrogenase (ubiquinone) activity	molecular_function
SDHA	GO:0005515	protein binding	molecular_function
SDHA	GO:0009055	electron transfer activity	molecular_function
SDHA	GO:0000104	succinate dehydrogenase activity	molecular_function
SFRP1	GO:0005515	protein binding	molecular_function
SFRP1	GO:0008201	heparin binding	molecular_function
SFRP1	GO:0004197	cysteine-type endopeptidase activity	molecular_function
SFRP1	GO:0017147	Wnt-protein binding	molecular_function
SFRP1	GO:0005109	frizzled binding	molecular_function
SFRP1	GO:0042802	identical protein binding	molecular_function
SLC25A4	GO:0005471	ATP:ADP antiporter activity	molecular_function
SLC25A4	GO:0005515	protein binding	molecular_function
SLC25A4	GO:0015297	antiporter activity	molecular_function
SLC25A4	GO:0015078	proton transmembrane transporter activity	molecular_function
SLC25A4	GO:0017077	oxidative phosphorylation uncoupler activity	molecular_function
SLC25A4	GO:0015207	adenine transmembrane transporter activity	molecular_function
SPARC	GO:0005515	protein binding	molecular_function
SPARC	GO:0005509	calcium ion binding	molecular_function
SPARC	GO:0005518	collagen binding	molecular_function
SPARC	GO:0046872	metal ion binding	molecular_function
SPARC	GO:0050840	extracellular matrix binding	molecular_function
SPARC	GO:0005201	extracellular matrix structural constituent	molecular_function
SULT1E1	GO:0008146	sulfotransferase activity	molecular_function
SULT1E1	GO:0016740	transferase activity	molecular_function
SULT1E1	GO:0005515	protein binding	molecular_function
SULT1E1	GO:0008289	lipid binding	molecular_function
SULT1E1	GO:0005496	steroid binding	molecular_function
SULT1E1	GO:0004062	aryl sulfotransferase activity	molecular_function
SULT1E1	GO:0050294	steroid sulfotransferase activity	molecular_function
SULT1E1	GO:0004304	estrone sulfotransferase activity	molecular_function
SULT1E1	GO:0047894	flavonol 3-sulfotransferase activity	molecular_function
TACC2	GO:0016922	nuclear receptor binding	molecular_function
TECRL	GO:0016627	oxidoreductase activity, acting on the CH-CH group of donors	molecular_function
TECRL	GO:0016491	oxidoreductase activity	molecular_function
TNNI1	GO:0046872	metal ion binding	molecular_function
TNNI1	GO:0003779	actin binding	molecular_function
TNNI1	GO:0005515	protein binding	molecular_function
UQCRH	GO:0005515	protein binding	molecular_function
UQCRH	GO:0008121	ubiquinol-cytochrome-c reductase activity	molecular_function
VIM	GO:0005515	protein binding	molecular_function
VIM	GO:0042802	identical protein binding	molecular_function
VIM	GO:0005200	structural constituent of cytoskeleton	molecular_function
VIM	GO:0019904	protein domain specific binding	molecular_function
VIM	GO:0097110	scaffold protein binding	molecular_function
VIM	GO:0003725	double-stranded RNA binding	molecular_function
VIM	GO:0005212	structural constituent of eye lens	molecular_function
VIM	GO:1990254	keratin filament binding	molecular_function
XIRP1	GO:0003779	actin binding	molecular_function
XIRP1	GO:0003723	RNA binding	molecular_function
XIRP1	GO:0005515	protein binding	molecular_function
XIRP1	GO:0051015	actin filament binding	molecular_function
