# Supplementary material for: eSPRESSO: topological clustering of single-cell transcriptomics data to reveal informative genes for spatio–temporal architectures of cells
Source: BMC Bioinformatics. 2023 Jun 15;24:252. doi: 10.1186/s12859-023-05355-4 (PMC10268514; doi:10.1186/s12859-023-05355-4)
Supplement: Supplementary file 7 — Additional file 7 Table S3. 20 consensus SDGs for E9.25 mouse heart and their GO enrichment analysis. [file 12859_2023_5355_MOESM7_ESM.xlsx]

## Sheet: 20 SDGs for mouse heart (E9.25)
Table S3. 20 consensus SDGs for E9.25 mouse heart and their GO enrichment analysis
Consensus_genes	description
3632451O06Rik	NA
Bcam	basal cell adhesion molecule [Source:MGI Symbol;Acc:MGI:1929940]
Ccnd2	cyclin D2 [Source:MGI Symbol;Acc:MGI:88314]
Cdkn1c	cyclin-dependent kinase inhibitor 1C (P57) [Source:MGI Symbol;Acc:MGI:104564]
Des	desmin [Source:MGI Symbol;Acc:MGI:94885]
Fam64a	NA
Fhl1	four and a half LIM domains 1 [Source:MGI Symbol;Acc:MGI:1298387]
Ghitm	growth hormone inducible transmembrane protein [Source:MGI Symbol;Acc:MGI:1913342]
Kras	Kirsten rat sarcoma viral oncogene homolog [Source:MGI Symbol;Acc:MGI:96680]
Mrpl20	mitochondrial ribosomal protein L20 [Source:MGI Symbol;Acc:MGI:2137221]
Prkcdbp	NA
Ptgr2	prostaglandin reductase 2 [Source:MGI Symbol;Acc:MGI:1916372]
Ptma	prothymosin alpha [Source:MGI Symbol;Acc:MGI:97803]
Ptp4a1	protein tyrosine phosphatase 4a1 [Source:MGI Symbol;Acc:MGI:1277096]
Ptplb	NA
Rcor2	REST corepressor 2 [Source:MGI Symbol;Acc:MGI:1859854]
Rtn4	reticulon 4 [Source:MGI Symbol;Acc:MGI:1915835]
Snrpg	small nuclear ribonucleoprotein polypeptide G [Source:MGI Symbol;Acc:MGI:1915261]
Tipin	timeless interacting protein [Source:MGI Symbol;Acc:MGI:1921571]
Tmem246	NA
Gene Ontology: Biological Process
mgi_symbol	go_id	name_1006	namespace_1003
Bcam	GO:0007155	cell adhesion	biological_process
Bcam	GO:0007160	cell-matrix adhesion	biological_process
Ccnd2	GO:0043066	negative regulation of apoptotic process	biological_process
Ccnd2	GO:0008284	positive regulation of cell population proliferation	biological_process
Ccnd2	GO:0008344	adult locomotory behavior	biological_process
Ccnd2	GO:0051726	regulation of cell cycle	biological_process
Ccnd2	GO:0050679	positive regulation of epithelial cell proliferation	biological_process
Ccnd2	GO:0007049	cell cycle	biological_process
Ccnd2	GO:0051301	cell division	biological_process
Ccnd2	GO:0000082	G1/S transition of mitotic cell cycle	biological_process
Ccnd2	GO:0001934	positive regulation of protein phosphorylation	biological_process
Ccnd2	GO:1900087	positive regulation of G1/S transition of mitotic cell cycle	biological_process
Ccnd2	GO:0045737	positive regulation of cyclin-dependent protein serine/threonine kinase activity	biological_process
Ccnd2	GO:0000079	regulation of cyclin-dependent protein serine/threonine kinase activity	biological_process
Ccnd2	GO:0044772	mitotic cell cycle phase transition	biological_process
Ccnd2	GO:0007616	long-term memory	biological_process
Ccnd2	GO:0071481	cellular response to X-ray	biological_process
Cdkn1c	GO:0051726	regulation of cell cycle	biological_process
Cdkn1c	GO:0007346	regulation of mitotic cell cycle	biological_process
Cdkn1c	GO:0035264	multicellular organism growth	biological_process
Cdkn1c	GO:0000122	negative regulation of transcription by RNA polymerase II	biological_process
Cdkn1c	GO:0001501	skeletal system development	biological_process
Cdkn1c	GO:0071514	genetic imprinting	biological_process
Cdkn1c	GO:0043010	camera-type eye development	biological_process
Cdkn1c	GO:0007049	cell cycle	biological_process
Cdkn1c	GO:0045893	positive regulation of transcription, DNA-templated	biological_process
Cdkn1c	GO:0045892	negative regulation of transcription, DNA-templated	biological_process
Cdkn1c	GO:0001822	kidney development	biological_process
Cdkn1c	GO:0050680	negative regulation of epithelial cell proliferation	biological_process
Cdkn1c	GO:0030099	myeloid cell differentiation	biological_process
Cdkn1c	GO:0030511	positive regulation of transforming growth factor beta receptor signaling pathway	biological_process
Cdkn1c	GO:0001890	placenta development	biological_process
Cdkn1c	GO:0060065	uterus development	biological_process
Cdkn1c	GO:0060669	embryonic placenta morphogenesis	biological_process
Cdkn1c	GO:0007568	aging	biological_process
Cdkn1c	GO:0030325	adrenal gland development	biological_process
Cdkn1c	GO:0007096	regulation of exit from mitosis	biological_process
Cdkn1c	GO:0042326	negative regulation of phosphorylation	biological_process
Cdkn1c	GO:0045930	negative regulation of mitotic cell cycle	biological_process
Cdkn1c	GO:0033673	negative regulation of kinase activity	biological_process
Cdkn1c	GO:0042551	neuron maturation	biological_process
Cdkn1c	GO:1904030	negative regulation of cyclin-dependent protein kinase activity	biological_process
Cdkn1c	GO:0055123	digestive system development	biological_process
Cdkn1c	GO:1902746	regulation of lens fiber cell differentiation	biological_process
Cdkn1c	GO:0045736	negative regulation of cyclin-dependent protein serine/threonine kinase activity	biological_process
Cdkn1c	GO:0050790	regulation of catalytic activity	biological_process
Cdkn1c	GO:0016310	phosphorylation	biological_process
Cdkn1c	GO:0060255	regulation of macromolecule metabolic process	biological_process
Cdkn1c	GO:0048523	negative regulation of cellular process	biological_process
Des	GO:0045109	intermediate filament organization	biological_process
Des	GO:0007010	cytoskeleton organization	biological_process
Des	GO:0007517	muscle organ development	biological_process
Fhl1	GO:0007517	muscle organ development	biological_process
Fhl1	GO:2000134	negative regulation of G1/S transition of mitotic cell cycle	biological_process
Fhl1	GO:0030154	cell differentiation	biological_process
Fhl1	GO:0043268	positive regulation of potassium ion transport	biological_process
Fhl1	GO:0030308	negative regulation of cell growth	biological_process
Fhl1	GO:0010972	negative regulation of G2/M transition of mitotic cell cycle	biological_process
Fhl1	GO:0003254	regulation of membrane depolarization	biological_process
Fhl1	GO:1901016	regulation of potassium ion transmembrane transporter activity	biological_process
Ghitm	GO:0006915	apoptotic process	biological_process
Ghitm	GO:0090201	negative regulation of release of cytochrome c from mitochondria	biological_process
Ghitm	GO:0007007	inner mitochondrial membrane organization	biological_process
Kras	GO:0007165	signal transduction	biological_process
Kras	GO:0010628	positive regulation of gene expression	biological_process
Kras	GO:0008284	positive regulation of cell population proliferation	biological_process
Kras	GO:0045596	negative regulation of cell differentiation	biological_process
Kras	GO:0048873	homeostasis of number of cells within a tissue	biological_process
Kras	GO:0051146	striated muscle cell differentiation	biological_process
Kras	GO:0051092	positive regulation of NF-kappaB transcription factor activity	biological_process
Kras	GO:0001934	positive regulation of protein phosphorylation	biological_process
Kras	GO:0007265	Ras protein signal transduction	biological_process
Kras	GO:0019221	cytokine-mediated signaling pathway	biological_process
Kras	GO:0008542	visual learning	biological_process
Kras	GO:0031647	regulation of protein stability	biological_process
Kras	GO:0043524	negative regulation of neuron apoptotic process	biological_process
Kras	GO:0030036	actin cytoskeleton organization	biological_process
Kras	GO:0043406	positive regulation of MAP kinase activity	biological_process
Kras	GO:0060441	epithelial tube branching involved in lung morphogenesis	biological_process
Kras	GO:0048169	regulation of long-term neuronal synaptic plasticity	biological_process
Kras	GO:2000774	positive regulation of cellular senescence	biological_process
Kras	GO:0032228	regulation of synaptic transmission, GABAergic	biological_process
Kras	GO:0051000	positive regulation of nitric-oxide synthase activity	biological_process
Kras	GO:0021897	forebrain astrocyte development	biological_process
Kras	GO:0035022	positive regulation of Rac protein signal transduction	biological_process
Kras	GO:0038002	endocrine signaling	biological_process
Mrpl20	GO:0006412	translation	biological_process
Mrpl20	GO:0000027	ribosomal large subunit assembly	biological_process
Ptgr2	GO:0006693	prostaglandin metabolic process	biological_process
Ptma	GO:0043066	negative regulation of apoptotic process	biological_process
Ptma	GO:0051092	positive regulation of NF-kappaB transcription factor activity	biological_process
Ptma	GO:0043486	histone exchange	biological_process
Ptp4a1	GO:0006470	protein dephosphorylation	biological_process
Ptp4a1	GO:0016311	dephosphorylation	biological_process
Ptp4a1	GO:0035335	peptidyl-tyrosine dephosphorylation	biological_process
Ptp4a1	GO:0007049	cell cycle	biological_process
Ptp4a1	GO:0030335	positive regulation of cell migration	biological_process
Rcor2	GO:0006357	regulation of transcription by RNA polymerase II	biological_process
Rcor2	GO:0045892	negative regulation of transcription, DNA-templated	biological_process
Rcor2	GO:0016575	histone deacetylation	biological_process
Rtn4	GO:0051897	positive regulation of protein kinase B signaling	biological_process
Rtn4	GO:0010977	negative regulation of neuron projection development	biological_process
Rtn4	GO:0007399	nervous system development	biological_process
Rtn4	GO:0033601	positive regulation of mammary gland epithelial cell proliferation	biological_process
Rtn4	GO:0051930	regulation of sensory perception of pain	biological_process
Rtn4	GO:0051292	nuclear pore complex assembly	biological_process
Rtn4	GO:0061462	protein localization to lysosome	biological_process
Rtn4	GO:0030308	negative regulation of cell growth	biological_process
Rtn4	GO:0045665	negative regulation of neuron differentiation	biological_process
Rtn4	GO:0071786	endoplasmic reticulum tubular network organization	biological_process
Rtn4	GO:0030517	negative regulation of axon extension	biological_process
Rtn4	GO:0050821	protein stabilization	biological_process
Rtn4	GO:0001825	blastocyst formation	biological_process
Rtn4	GO:0010634	positive regulation of epithelial cell migration	biological_process
Rtn4	GO:0007413	axonal fasciculation	biological_process
Rtn4	GO:1902430	negative regulation of amyloid-beta formation	biological_process
Rtn4	GO:0045687	positive regulation of glial cell differentiation	biological_process
Rtn4	GO:0007029	endoplasmic reticulum organization	biological_process
Rtn4	GO:0050771	negative regulation of axonogenesis	biological_process
Rtn4	GO:0030334	regulation of cell migration	biological_process
Rtn4	GO:0060317	cardiac epithelial to mesenchymal transition	biological_process
Rtn4	GO:0070571	negative regulation of neuron projection regeneration	biological_process
Rtn4	GO:0035441	cell migration involved in vasculogenesis	biological_process
Rtn4	GO:0034165	positive regulation of toll-like receptor 9 signaling pathway	biological_process
Rtn4	GO:0033603	positive regulation of dopamine secretion	biological_process
Rtn4	GO:0071787	endoplasmic reticulum tubular network formation	biological_process
Rtn4	GO:2000172	regulation of branching morphogenesis of a nerve	biological_process
Rtn4	GO:1990809	endoplasmic reticulum tubular network membrane organization	biological_process
Rtn4	GO:0021801	cerebral cortex radial glia guided migration	biological_process
Rtn4	GO:0051960	regulation of nervous system development	biological_process
Rtn4	GO:0090156	cellular sphingolipid homeostasis	biological_process
Rtn4	GO:0120078	cell adhesion involved in sprouting angiogenesis	biological_process
Rtn4	GO:1905552	positive regulation of protein localization to endoplasmic reticulum	biological_process
Rtn4	GO:1905580	positive regulation of ERBB3 signaling pathway	biological_process
Rtn4	GO:0022009	central nervous system vasculogenesis	biological_process
Rtn4	GO:2001213	negative regulation of vasculogenesis	biological_process
Rtn4	GO:0035022	positive regulation of Rac protein signal transduction	biological_process
Rtn4	GO:0045766	positive regulation of angiogenesis	biological_process
Rtn4	GO:0002523	leukocyte migration involved in inflammatory response	biological_process
Rtn4	GO:2000347	positive regulation of hepatocyte proliferation	biological_process
Rtn4	GO:1905653	positive regulation of artery morphogenesis	biological_process
Rtn4	GO:1902624	positive regulation of neutrophil migration	biological_process
Rtn4	GO:0060907	positive regulation of macrophage cytokine production	biological_process
Rtn4	GO:1905523	positive regulation of macrophage migration	biological_process
Rtn4	GO:0071456	cellular response to hypoxia	biological_process
Snrpg	GO:0000387	spliceosomal snRNP assembly	biological_process
Snrpg	GO:0006397	mRNA processing	biological_process
Snrpg	GO:0008380	RNA splicing	biological_process
Snrpg	GO:0000398	mRNA splicing, via spliceosome	biological_process
Tipin	GO:0006974	cellular response to DNA damage stimulus	biological_process
Tipin	GO:0048478	replication fork protection	biological_process
Tipin	GO:0000076	DNA replication checkpoint signaling	biological_process
Tipin	GO:0009987	cellular process	biological_process
Tipin	GO:0007049	cell cycle	biological_process
Tipin	GO:0008284	positive regulation of cell population proliferation	biological_process
Tipin	GO:0051301	cell division	biological_process
Tipin	GO:0009411	response to UV	biological_process
Tipin	GO:0000077	DNA damage checkpoint signaling	biological_process
Tipin	GO:0044770	cell cycle phase transition	biological_process
Tipin	GO:0031573	mitotic intra-S DNA damage checkpoint signaling	biological_process
Tipin	GO:0043111	replication fork arrest	biological_process
Gene Ontology: Molecular Function
mgi_symbol	go_id	name_1006	namespace_1003
Bcam	GO:0008022	protein C-terminus binding	molecular_function
Bcam	GO:0043236	laminin binding	molecular_function
Bcam	GO:0005055	laminin receptor activity	molecular_function
Ccnd2	GO:0005515	protein binding	molecular_function
Ccnd2	GO:0019901	protein kinase binding	molecular_function
Ccnd2	GO:0016538	cyclin-dependent protein serine/threonine kinase regulator activity	molecular_function
Cdkn1c	GO:0004861	cyclin-dependent protein serine/threonine kinase inhibitor activity	molecular_function
Cdkn1c	GO:0005515	protein binding	molecular_function
Cdkn1c	GO:0044877	protein-containing complex binding	molecular_function
Cdkn1c	GO:0004860	protein kinase inhibitor activity	molecular_function
Cdkn1c	GO:0016301	kinase activity	molecular_function
Des	GO:0005515	protein binding	molecular_function
Des	GO:0042802	identical protein binding	molecular_function
Des	GO:0005200	structural constituent of cytoskeleton	molecular_function
Des	GO:0008092	cytoskeletal protein binding	molecular_function
Fhl1	GO:0046872	metal ion binding	molecular_function
Fhl1	GO:0044325	ion channel binding	molecular_function
Kras	GO:0005525	GTP binding	molecular_function
Kras	GO:0003924	GTPase activity	molecular_function
Kras	GO:0044877	protein-containing complex binding	molecular_function
Kras	GO:0016787	hydrolase activity	molecular_function
Kras	GO:0000166	nucleotide binding	molecular_function
Kras	GO:0005515	protein binding	molecular_function
Kras	GO:0042802	identical protein binding	molecular_function
Kras	GO:0019003	GDP binding	molecular_function
Kras	GO:0003925	G protein activity	molecular_function
Kras	GO:0019002	GMP binding	molecular_function
Kras	GO:0030275	LRR domain binding	molecular_function
Mrpl20	GO:0003735	structural constituent of ribosome	molecular_function
Mrpl20	GO:0019843	rRNA binding	molecular_function
Ptgr2	GO:0016628	oxidoreductase activity, acting on the CH-CH group of donors, NAD or NADP as acceptor	molecular_function
Ptgr2	GO:0047522	15-oxoprostaglandin 13-oxidase activity	molecular_function
Ptgr2	GO:0016491	oxidoreductase activity	molecular_function
Ptgr2	GO:0036132	13-prostaglandin reductase activity	molecular_function
Ptma	GO:0042393	histone binding	molecular_function
Ptma	GO:0140297	DNA-binding transcription factor binding	molecular_function
Ptp4a1	GO:0016791	phosphatase activity	molecular_function
Ptp4a1	GO:0008138	protein tyrosine/serine/threonine phosphatase activity	molecular_function
Ptp4a1	GO:0016787	hydrolase activity	molecular_function
Ptp4a1	GO:0004721	phosphoprotein phosphatase activity	molecular_function
Ptp4a1	GO:0004725	protein tyrosine phosphatase activity	molecular_function
Ptp4a1	GO:0004727	prenylated protein tyrosine phosphatase activity	molecular_function
Rcor2	GO:0005515	protein binding	molecular_function
Rcor2	GO:0019899	enzyme binding	molecular_function
Rcor2	GO:0003714	transcription corepressor activity	molecular_function
Rtn4	GO:0005515	protein binding	molecular_function
Rtn4	GO:0044877	protein-containing complex binding	molecular_function
Rtn4	GO:0042803	protein homodimerization activity	molecular_function
Rtn4	GO:0031625	ubiquitin protein ligase binding	molecular_function
Rtn4	GO:0045296	cadherin binding	molecular_function
Snrpg	GO:0003723	RNA binding	molecular_function
Tipin	GO:0005515	protein binding	molecular_function
Tipin	GO:0003677	DNA binding	molecular_function
