# Supplementary material for: eSPRESSO: topological clustering of single-cell transcriptomics data to reveal informative genes for spatio–temporal architectures of cells
Source: BMC Bioinformatics. 2023 Jun 15;24:252. doi: 10.1186/s12859-023-05355-4 (PMC10268514; doi:10.1186/s12859-023-05355-4)
Supplement: Supplementary file 10 — Additional file 10 Table S4. 83 consensus TDGs for s3–s6 human developmental pancreas organoids and their GO enrichment analysis. [file 12859_2023_5355_MOESM10_ESM.xlsx]

## Sheet: 83 TDGs for human pancreas
Table S4. 83 consensus TDGs for s3-s6 human developmental pancreas organoids and their GO enrichment analysis
Consensus_genes	description
ABL1	ABL proto-oncogene 1, non-receptor tyrosine kinase [Source:HGNC Symbol;Acc:HGNC:76]
ACTB	actin beta [Source:HGNC Symbol;Acc:HGNC:132]
ALDH1A1	aldehyde dehydrogenase 1 family member A1 [Source:HGNC Symbol;Acc:HGNC:402]
ANXA4	annexin A4 [Source:HGNC Symbol;Acc:HGNC:542]
APOA2	apolipoprotein A2 [Source:HGNC Symbol;Acc:HGNC:601]
ASPH	aspartate beta-hydroxylase [Source:HGNC Symbol;Acc:HGNC:757]
ATP1A1	ATPase Na+/K+ transporting subunit alpha 1 [Source:HGNC Symbol;Acc:HGNC:799]
ATP5L	NA
C1QL1	complement C1q like 1 [Source:HGNC Symbol;Acc:HGNC:24182]
CADPS	calcium dependent secretion activator [Source:HGNC Symbol;Acc:HGNC:1426]
CCND2	cyclin D2 [Source:HGNC Symbol;Acc:HGNC:1583]
CFL1	cofilin 1 [Source:HGNC Symbol;Acc:HGNC:1874]
CHGA	chromogranin A [Source:HGNC Symbol;Acc:HGNC:1929]
CPE	carboxypeptidase E [Source:HGNC Symbol;Acc:HGNC:2303]
CRMP1	collapsin response mediator protein 1 [Source:HGNC Symbol;Acc:HGNC:2365]
CRYBA2	crystallin beta A2 [Source:HGNC Symbol;Acc:HGNC:2395]
CTSC	cathepsin C [Source:HGNC Symbol;Acc:HGNC:2528]
DUSP1	dual specificity phosphatase 1 [Source:HGNC Symbol;Acc:HGNC:3064]
DUSP9	dual specificity phosphatase 9 [Source:HGNC Symbol;Acc:HGNC:3076]
DYNLL1	dynein light chain LC8-type 1 [Source:HGNC Symbol;Acc:HGNC:15476]
EEF1D	eukaryotic translation elongation factor 1 delta [Source:HGNC Symbol;Acc:HGNC:3211]
EEF2	eukaryotic translation elongation factor 2 [Source:HGNC Symbol;Acc:HGNC:3214]
EIF4G2	eukaryotic translation initiation factor 4 gamma 2 [Source:HGNC Symbol;Acc:HGNC:3297]
FAM84A	NA
FLNA	filamin A [Source:HGNC Symbol;Acc:HGNC:3754]
FN1	fibronectin 1 [Source:HGNC Symbol;Acc:HGNC:3778]
FSTL1	follistatin like 1 [Source:HGNC Symbol;Acc:HGNC:3972]
GCG	glucagon [Source:HGNC Symbol;Acc:HGNC:4191]
GLS	glutaminase [Source:HGNC Symbol;Acc:HGNC:4331]
HES1	hes family bHLH transcription factor 1 [Source:HGNC Symbol;Acc:HGNC:5192]
HIF1A	hypoxia inducible factor 1 subunit alpha [Source:HGNC Symbol;Acc:HGNC:4910]
HMGCS1	3-hydroxy-3-methylglutaryl-CoA synthase 1 [Source:HGNC Symbol;Acc:HGNC:5007]
HMGN1	high mobility group nucleosome binding domain 1 [Source:HGNC Symbol;Acc:HGNC:4984]
HOXA1	homeobox A1 [Source:HGNC Symbol;Acc:HGNC:5099]
HSPA8	heat shock protein family A (Hsp70) member 8 [Source:HGNC Symbol;Acc:HGNC:5241]
ID3	inhibitor of DNA binding 3, HLH protein [Source:HGNC Symbol;Acc:HGNC:5362]
INS	insulin [Source:HGNC Symbol;Acc:HGNC:6081]
INSM1	INSM transcriptional repressor 1 [Source:HGNC Symbol;Acc:HGNC:6090]
ISL1	ISL LIM homeobox 1 [Source:HGNC Symbol;Acc:HGNC:6132]
KHSRP	KH-type splicing regulatory protein [Source:HGNC Symbol;Acc:HGNC:6316]
MDK	midkine [Source:HGNC Symbol;Acc:HGNC:6972]
MEIS2	Meis homeobox 2 [Source:HGNC Symbol;Acc:HGNC:7001]
NR3C1	nuclear receptor subfamily 3 group C member 1 [Source:HGNC Symbol;Acc:HGNC:7978]
NT5DC2	5'-nucleotidase domain containing 2 [Source:HGNC Symbol;Acc:HGNC:25717]
PTMS	parathymosin [Source:HGNC Symbol;Acc:HGNC:9629]
PTPRF	protein tyrosine phosphatase receptor type F [Source:HGNC Symbol;Acc:HGNC:9670]
RGS2	regulator of G protein signaling 2 [Source:HGNC Symbol;Acc:HGNC:9998]
RHOBTB3	Rho related BTB domain containing 3 [Source:HGNC Symbol;Acc:HGNC:18757]
RNPEP	arginyl aminopeptidase [Source:HGNC Symbol;Acc:HGNC:10078]
RPL10A	ribosomal protein L10a [Source:HGNC Symbol;Acc:HGNC:10299]
RPL13A	ribosomal protein L13a [Source:HGNC Symbol;Acc:HGNC:10304]
RPL23A	ribosomal protein L23a [Source:HGNC Symbol;Acc:HGNC:10317]
RPL31	ribosomal protein L31 [Source:HGNC Symbol;Acc:HGNC:10334]
RPL35	ribosomal protein L35 [Source:HGNC Symbol;Acc:HGNC:10344]
RPL35A	ribosomal protein L35a [Source:HGNC Symbol;Acc:HGNC:10345]
RPL41	ribosomal protein L41 [Source:HGNC Symbol;Acc:HGNC:10354]
RPL7	ribosomal protein L7 [Source:HGNC Symbol;Acc:HGNC:10363]
RPL9	ribosomal protein L9 [Source:HGNC Symbol;Acc:HGNC:10369]
RPLP1	ribosomal protein lateral stalk subunit P1 [Source:HGNC Symbol;Acc:HGNC:10372]
RPS17	ribosomal protein S17 [Source:HGNC Symbol;Acc:HGNC:10397]
RPS18	ribosomal protein S18 [Source:HGNC Symbol;Acc:HGNC:10401]
RPS19	ribosomal protein S19 [Source:HGNC Symbol;Acc:HGNC:10402]
RPS23	ribosomal protein S23 [Source:HGNC Symbol;Acc:HGNC:10410]
RPS24	ribosomal protein S24 [Source:HGNC Symbol;Acc:HGNC:10411]
RPS28	ribosomal protein S28 [Source:HGNC Symbol;Acc:HGNC:10418]
RPS6KA3	ribosomal protein S6 kinase A3 [Source:HGNC Symbol;Acc:HGNC:10432]
RPS8	ribosomal protein S8 [Source:HGNC Symbol;Acc:HGNC:10441]
S100A10	S100 calcium binding protein A10 [Source:HGNC Symbol;Acc:HGNC:10487]
SCAMP5	secretory carrier membrane protein 5 [Source:HGNC Symbol;Acc:HGNC:30386]
SCGN	secretagogin, EF-hand calcium binding protein [Source:HGNC Symbol;Acc:HGNC:16941]
SERPINA1	serpin family A member 1 [Source:HGNC Symbol;Acc:HGNC:8941]
SLC22A17	solute carrier family 22 member 17 [Source:HGNC Symbol;Acc:HGNC:23095]
SLC44A1	solute carrier family 44 member 1 [Source:HGNC Symbol;Acc:HGNC:18798]
SMARCC1	SWI/SNF related, matrix associated, actin dependent regulator of chromatin subfamily c member 1 [Source:HGNC Symbol;Acc:HGNC:11104]
SMARCD1	SWI/SNF related, matrix associated, actin dependent regulator of chromatin, subfamily d, member 1 [Source:HGNC Symbol;Acc:HGNC:11106]
SPINT2	serine peptidase inhibitor, Kunitz type 2 [Source:HGNC Symbol;Acc:HGNC:11247]
SST	somatostatin [Source:HGNC Symbol;Acc:HGNC:11329]
TMSB4X	thymosin beta 4 X-linked [Source:HGNC Symbol;Acc:HGNC:11881]
TPPP3	tubulin polymerization promoting protein family member 3 [Source:HGNC Symbol;Acc:HGNC:24162]
UBB	ubiquitin B [Source:HGNC Symbol;Acc:HGNC:12463]
UBE2E3	ubiquitin conjugating enzyme E2 E3 [Source:HGNC Symbol;Acc:HGNC:12479]
YBX1	Y-box binding protein 1 [Source:HGNC Symbol;Acc:HGNC:8014]
ZFP36L1	ZFP36 ring finger protein like 1 [Source:HGNC Symbol;Acc:HGNC:1107]
Gene Ontology: Biological Process
hgnc_symbol	go_id	name_1006	namespace_1003
ABL1	GO:0006468	protein phosphorylation	biological_process
ABL1	GO:0016310	phosphorylation	biological_process
ABL1	GO:0030036	actin cytoskeleton organization	biological_process
ABL1	GO:0006915	apoptotic process	biological_process
ABL1	GO:0007155	cell adhesion	biological_process
ABL1	GO:0006281	DNA repair	biological_process
ABL1	GO:0006974	cellular response to DNA damage stimulus	biological_process
ABL1	GO:0030100	regulation of endocytosis	biological_process
ABL1	GO:0006914	autophagy	biological_process
ABL1	GO:0001934	positive regulation of protein phosphorylation	biological_process
ABL1	GO:0043065	positive regulation of apoptotic process	biological_process
ABL1	GO:0006897	endocytosis	biological_process
ABL1	GO:0006464	cellular protein modification process	biological_process
ABL1	GO:0032956	regulation of actin cytoskeleton organization	biological_process
ABL1	GO:0042981	regulation of apoptotic process	biological_process
ABL1	GO:0045944	positive regulation of transcription by RNA polymerase II	biological_process
ABL1	GO:0030155	regulation of cell adhesion	biological_process
ABL1	GO:2000251	positive regulation of actin cytoskeleton reorganization	biological_process
ABL1	GO:0010595	positive regulation of endothelial cell migration	biological_process
ABL1	GO:0010506	regulation of autophagy	biological_process
ABL1	GO:0006975	DNA damage induced protein phosphorylation	biological_process
ABL1	GO:0007229	integrin-mediated signaling pathway	biological_process
ABL1	GO:0032489	regulation of Cdc42 protein signal transduction	biological_process
ABL1	GO:0038189	neuropilin signaling pathway	biological_process
ABL1	GO:0043542	endothelial cell migration	biological_process
ABL1	GO:0051496	positive regulation of stress fiber assembly	biological_process
ABL1	GO:0051894	positive regulation of focal adhesion assembly	biological_process
ABL1	GO:1900026	positive regulation of substrate adhesion-dependent cell spreading	biological_process
ABL1	GO:0038096	Fc-gamma receptor signaling pathway involved in phagocytosis	biological_process
ABL1	GO:0006355	regulation of transcription, DNA-templated	biological_process
ABL1	GO:2000249	regulation of actin cytoskeleton reorganization	biological_process
ABL1	GO:0051726	regulation of cell cycle	biological_process
ABL1	GO:0006298	mismatch repair	biological_process
ABL1	GO:0008630	intrinsic apoptotic signaling pathway in response to DNA damage	biological_process
ABL1	GO:0050731	positive regulation of peptidyl-tyrosine phosphorylation	biological_process
ABL1	GO:2000145	regulation of cell motility	biological_process
ABL1	GO:0034599	cellular response to oxidative stress	biological_process
ABL1	GO:0045184	establishment of protein localization	biological_process
ABL1	GO:1900272	negative regulation of long-term synaptic potentiation	biological_process
ABL1	GO:1903351	cellular response to dopamine	biological_process
ABL1	GO:0018108	peptidyl-tyrosine phosphorylation	biological_process
ABL1	GO:0030516	regulation of axon extension	biological_process
ABL1	GO:0031113	regulation of microtubule polymerization	biological_process
ABL1	GO:0035791	platelet-derived growth factor receptor-beta signaling pathway	biological_process
ABL1	GO:0071901	negative regulation of protein serine/threonine kinase activity	biological_process
ABL1	GO:0046777	protein autophosphorylation	biological_process
ABL1	GO:0045580	regulation of T cell differentiation	biological_process
ABL1	GO:0006979	response to oxidative stress	biological_process
ABL1	GO:0007204	positive regulation of cytosolic calcium ion concentration	biological_process
ABL1	GO:0051444	negative regulation of ubiquitin-protein transferase activity	biological_process
ABL1	GO:1900275	negative regulation of phospholipase C activity	biological_process
ABL1	GO:0000278	mitotic cell cycle	biological_process
ABL1	GO:0038083	peptidyl-tyrosine autophosphorylation	biological_process
ABL1	GO:0042770	signal transduction in response to DNA damage	biological_process
ABL1	GO:0051353	positive regulation of oxidoreductase activity	biological_process
ABL1	GO:0051882	mitochondrial depolarization	biological_process
ABL1	GO:0070301	cellular response to hydrogen peroxide	biological_process
ABL1	GO:0071103	DNA conformation change	biological_process
ABL1	GO:1902036	regulation of hematopoietic stem cell differentiation	biological_process
ABL1	GO:1904528	positive regulation of microtubule binding	biological_process
ABL1	GO:1904531	positive regulation of actin filament binding	biological_process
ABL1	GO:1905244	regulation of modification of synaptic structure	biological_process
ABL1	GO:1990051	activation of protein kinase C activity	biological_process
ABL1	GO:2001020	regulation of response to DNA damage stimulus	biological_process
ABL1	GO:0050794	regulation of cellular process	biological_process
ABL1	GO:0001843	neural tube closure	biological_process
ABL1	GO:0001922	B-1 B cell homeostasis	biological_process
ABL1	GO:0002322	B cell proliferation involved in immune response	biological_process
ABL1	GO:0002333	transitional one stage B cell differentiation	biological_process
ABL1	GO:0006909	phagocytosis	biological_process
ABL1	GO:0007154	cell communication	biological_process
ABL1	GO:0007173	epidermal growth factor receptor signaling pathway	biological_process
ABL1	GO:0007611	learning or memory	biological_process
ABL1	GO:0008306	associative learning	biological_process
ABL1	GO:0009791	post-embryonic development	biological_process
ABL1	GO:0021587	cerebellum morphogenesis	biological_process
ABL1	GO:0022408	negative regulation of cell-cell adhesion	biological_process
ABL1	GO:0023052	signaling	biological_process
ABL1	GO:0030035	microspike assembly	biological_process
ABL1	GO:0030041	actin filament polymerization	biological_process
ABL1	GO:0030182	neuron differentiation	biological_process
ABL1	GO:0030514	negative regulation of BMP signaling pathway	biological_process
ABL1	GO:0032729	positive regulation of interferon-gamma production	biological_process
ABL1	GO:0032743	positive regulation of interleukin-2 production	biological_process
ABL1	GO:0033690	positive regulation of osteoblast proliferation	biological_process
ABL1	GO:0034446	substrate adhesion-dependent cell spreading	biological_process
ABL1	GO:0034976	response to endoplasmic reticulum stress	biological_process
ABL1	GO:0042100	B cell proliferation	biological_process
ABL1	GO:0042127	regulation of cell population proliferation	biological_process
ABL1	GO:0043123	positive regulation of I-kappaB kinase/NF-kappaB signaling	biological_process
ABL1	GO:0043124	negative regulation of I-kappaB kinase/NF-kappaB signaling	biological_process
ABL1	GO:0043525	positive regulation of neuron apoptotic process	biological_process
ABL1	GO:0045907	positive regulation of vasoconstriction	biological_process
ABL1	GO:0045930	negative regulation of mitotic cell cycle	biological_process
ABL1	GO:0045931	positive regulation of mitotic cell cycle	biological_process
ABL1	GO:0046632	alpha-beta T cell differentiation	biological_process
ABL1	GO:0048008	platelet-derived growth factor receptor signaling pathway	biological_process
ABL1	GO:0048146	positive regulation of fibroblast proliferation	biological_process
ABL1	GO:0048536	spleen development	biological_process
ABL1	GO:0048538	thymus development	biological_process
ABL1	GO:0048668	collateral sprouting	biological_process
ABL1	GO:0050798	activated T cell proliferation	biological_process
ABL1	GO:0050852	T cell receptor signaling pathway	biological_process
ABL1	GO:0050853	B cell receptor signaling pathway	biological_process
ABL1	GO:0050885	neuromuscular process controlling balance	biological_process
ABL1	GO:0051281	positive regulation of release of sequestered calcium ion into cytosol	biological_process
ABL1	GO:0060020	Bergmann glial cell differentiation	biological_process
ABL1	GO:0060563	neuroepithelial cell differentiation	biological_process
ABL1	GO:0070373	negative regulation of ERK1 and ERK2 cascade	biological_process
ABL1	GO:0070374	positive regulation of ERK1 and ERK2 cascade	biological_process
ABL1	GO:0071222	cellular response to lipopolysaccharide	biological_process
ABL1	GO:0071560	cellular response to transforming growth factor beta stimulus	biological_process
ABL1	GO:0071871	response to epinephrine	biological_process
ABL1	GO:0072359	circulatory system development	biological_process
ABL1	GO:0090050	positive regulation of cell migration involved in sprouting angiogenesis	biological_process
ABL1	GO:0090135	actin filament branching	biological_process
ABL1	GO:1900006	positive regulation of dendrite development	biological_process
ABL1	GO:1901216	positive regulation of neuron death	biological_process
ABL1	GO:1901300	positive regulation of hydrogen peroxide-mediated programmed cell death	biological_process
ABL1	GO:1903053	regulation of extracellular matrix organization	biological_process
ABL1	GO:1903055	positive regulation of extracellular matrix organization	biological_process
ABL1	GO:1903210	glomerular visceral epithelial cell apoptotic process	biological_process
ABL1	GO:1905555	positive regulation of blood vessel branching	biological_process
ABL1	GO:2000096	positive regulation of Wnt signaling pathway, planar cell polarity pathway	biological_process
ABL1	GO:2000352	negative regulation of endothelial cell apoptotic process	biological_process
ABL1	GO:2000772	regulation of cellular senescence	biological_process
ABL1	GO:2000773	negative regulation of cellular senescence	biological_process
ACTB	GO:0006338	chromatin remodeling	biological_process
ACTB	GO:0001895	retina homeostasis	biological_process
ACTB	GO:0021762	substantia nigra development	biological_process
ACTB	GO:0070527	platelet aggregation	biological_process
ACTB	GO:0035633	maintenance of blood-brain barrier	biological_process
ACTB	GO:0048870	cell motility	biological_process
ACTB	GO:0150111	regulation of transepithelial transport	biological_process
ACTB	GO:0098974	postsynaptic actin cytoskeleton organization	biological_process
ACTB	GO:0007409	axonogenesis	biological_process
ACTB	GO:0032091	negative regulation of protein binding	biological_process
ACTB	GO:1903076	regulation of protein localization to plasma membrane	biological_process
ACTB	GO:0022898	regulation of transmembrane transporter activity	biological_process
ACTB	GO:0051621	regulation of norepinephrine uptake	biological_process
ACTB	GO:0000079	regulation of cyclin-dependent protein serine/threonine kinase activity	biological_process
ACTB	GO:0001738	morphogenesis of a polarized epithelium	biological_process
ACTB	GO:0007163	establishment or maintenance of cell polarity	biological_process
ACTB	GO:0034333	adherens junction assembly	biological_process
ACTB	GO:0045176	apical protein localization	biological_process
ACTB	GO:0051623	positive regulation of norepinephrine uptake	biological_process
ACTB	GO:0071896	protein localization to adherens junction	biological_process
ACTB	GO:0072749	cellular response to cytochalasin B	biological_process
ACTB	GO:0048488	synaptic vesicle endocytosis	biological_process
ALDH1A1	GO:0050790	regulation of catalytic activity	biological_process
ALDH1A1	GO:0044237	cellular metabolic process	biological_process
ALDH1A1	GO:0042572	retinol metabolic process	biological_process
ALDH1A1	GO:0001523	retinoid metabolic process	biological_process
ALDH1A1	GO:0120163	negative regulation of cold-induced thermogenesis	biological_process
ALDH1A1	GO:0006081	cellular aldehyde metabolic process	biological_process
ALDH1A1	GO:0110095	cellular detoxification of aldehyde	biological_process
ALDH1A1	GO:0009449	gamma-aminobutyric acid biosynthetic process	biological_process
ALDH1A1	GO:0030392	fructosamine catabolic process	biological_process
ALDH1A1	GO:0036438	maintenance of lens transparency	biological_process
ANXA4	GO:0050819	negative regulation of coagulation	biological_process
ANXA4	GO:0043066	negative regulation of apoptotic process	biological_process
ANXA4	GO:0007165	signal transduction	biological_process
ANXA4	GO:0043086	negative regulation of catalytic activity	biological_process
ANXA4	GO:0030855	epithelial cell differentiation	biological_process
ANXA4	GO:0006357	regulation of transcription by RNA polymerase II	biological_process
ANXA4	GO:0032088	negative regulation of NF-kappaB transcription factor activity	biological_process
ANXA4	GO:0032717	negative regulation of interleukin-8 production	biological_process
ANXA4	GO:0007219	Notch signaling pathway	biological_process
APOA2	GO:0006869	lipid transport	biological_process
APOA2	GO:0042157	lipoprotein metabolic process	biological_process
APOA2	GO:0120009	intermembrane lipid transfer	biological_process
APOA2	GO:0050821	protein stabilization	biological_process
APOA2	GO:0032757	positive regulation of interleukin-8 production	biological_process
APOA2	GO:0050766	positive regulation of phagocytosis	biological_process
APOA2	GO:0031647	regulation of protein stability	biological_process
APOA2	GO:0033344	cholesterol efflux	biological_process
APOA2	GO:0042632	cholesterol homeostasis	biological_process
APOA2	GO:0050995	negative regulation of lipid catabolic process	biological_process
APOA2	GO:0008203	cholesterol metabolic process	biological_process
APOA2	GO:0034375	high-density lipoprotein particle remodeling	biological_process
APOA2	GO:0034380	high-density lipoprotein particle assembly	biological_process
APOA2	GO:0034384	high-density lipoprotein particle clearance	biological_process
APOA2	GO:0043691	reverse cholesterol transport	biological_process
APOA2	GO:0033700	phospholipid efflux	biological_process
APOA2	GO:0010873	positive regulation of cholesterol esterification	biological_process
APOA2	GO:0034374	low-density lipoprotein particle remodeling	biological_process
APOA2	GO:0002719	negative regulation of cytokine production involved in immune response	biological_process
APOA2	GO:0050996	positive regulation of lipid catabolic process	biological_process
APOA2	GO:0006656	phosphatidylcholine biosynthetic process	biological_process
APOA2	GO:0010903	negative regulation of very-low-density lipoprotein particle remodeling	biological_process
APOA2	GO:0018158	protein oxidation	biological_process
APOA2	GO:0018206	peptidyl-methionine modification	biological_process
APOA2	GO:0006641	triglyceride metabolic process	biological_process
APOA2	GO:0002526	acute inflammatory response	biological_process
APOA2	GO:0009395	phospholipid catabolic process	biological_process
APOA2	GO:0009749	response to glucose	biological_process
APOA2	GO:0030300	regulation of intestinal cholesterol absorption	biological_process
APOA2	GO:0030301	cholesterol transport	biological_process
APOA2	GO:0031100	animal organ regeneration	biological_process
APOA2	GO:0032375	negative regulation of cholesterol transport	biological_process
APOA2	GO:0034370	triglyceride-rich lipoprotein particle remodeling	biological_process
APOA2	GO:0043627	response to estrogen	biological_process
APOA2	GO:0046340	diacylglycerol catabolic process	biological_process
APOA2	GO:0051384	response to glucocorticoid	biological_process
APOA2	GO:0060192	negative regulation of lipase activity	biological_process
APOA2	GO:0060621	negative regulation of cholesterol import	biological_process
APOA2	GO:0060695	negative regulation of cholesterol transporter activity	biological_process
ASPH	GO:0018193	peptidyl-amino acid modification	biological_process
ASPH	GO:0042264	peptidyl-aspartic acid hydroxylation	biological_process
ASPH	GO:0022900	electron transport chain	biological_process
ASPH	GO:0006936	muscle contraction	biological_process
ASPH	GO:0007389	pattern specification process	biological_process
ASPH	GO:0008285	negative regulation of cell population proliferation	biological_process
ASPH	GO:0031647	regulation of protein stability	biological_process
ASPH	GO:0035108	limb morphogenesis	biological_process
ASPH	GO:0045862	positive regulation of proteolysis	biological_process
ASPH	GO:0060021	roof of mouth development	biological_process
ASPH	GO:0060325	face morphogenesis	biological_process
ASPH	GO:0097202	activation of cysteine-type endopeptidase activity	biological_process
ASPH	GO:1901879	regulation of protein depolymerization	biological_process
ASPH	GO:0009987	cellular process	biological_process
ASPH	GO:0070588	calcium ion transmembrane transport	biological_process
ASPH	GO:0071277	cellular response to calcium ion	biological_process
ASPH	GO:0033198	response to ATP	biological_process
ASPH	GO:0010524	positive regulation of calcium ion transport into cytosol	biological_process
ASPH	GO:0031585	regulation of inositol 1,4,5-trisphosphate-sensitive calcium-release channel activity	biological_process
ASPH	GO:0045893	positive regulation of transcription, DNA-templated	biological_process
ASPH	GO:0090316	positive regulation of intracellular protein transport	biological_process
ASPH	GO:0055074	calcium ion homeostasis	biological_process
ASPH	GO:0032237	activation of store-operated calcium channel activity	biological_process
ASPH	GO:0005513	detection of calcium ion	biological_process
ASPH	GO:0010649	regulation of cell communication by electrical coupling	biological_process
ASPH	GO:0010880	regulation of release of sequestered calcium ion into cytosol by sarcoplasmic reticulum	biological_process
ASPH	GO:0010881	regulation of cardiac muscle contraction by regulation of the release of sequestered calcium ion	biological_process
ASPH	GO:0060316	positive regulation of ryanodine-sensitive calcium-release channel activity	biological_process
ASPH	GO:0060314	regulation of ryanodine-sensitive calcium-release channel activity	biological_process
ATP1A1	GO:0006813	potassium ion transport	biological_process
ATP1A1	GO:0006811	ion transport	biological_process
ATP1A1	GO:0016311	dephosphorylation	biological_process
ATP1A1	GO:0006814	sodium ion transport	biological_process
ATP1A1	GO:0010248	establishment or maintenance of transmembrane electrochemical gradient	biological_process
ATP1A1	GO:0002028	regulation of sodium ion transport	biological_process
ATP1A1	GO:1990573	potassium ion import across plasma membrane	biological_process
ATP1A1	GO:0086002	cardiac muscle cell action potential involved in contraction	biological_process
ATP1A1	GO:0002026	regulation of the force of heart contraction	biological_process
ATP1A1	GO:0006883	cellular sodium ion homeostasis	biological_process
ATP1A1	GO:0008217	regulation of blood pressure	biological_process
ATP1A1	GO:0009410	response to xenobiotic stimulus	biological_process
ATP1A1	GO:0030007	cellular potassium ion homeostasis	biological_process
ATP1A1	GO:0031947	negative regulation of glucocorticoid biosynthetic process	biological_process
ATP1A1	GO:0036376	sodium ion export across plasma membrane	biological_process
ATP1A1	GO:0045822	negative regulation of heart contraction	biological_process
ATP1A1	GO:0045823	positive regulation of heart contraction	biological_process
ATP1A1	GO:0045989	positive regulation of striated muscle contraction	biological_process
ATP1A1	GO:0055119	relaxation of cardiac muscle	biological_process
ATP1A1	GO:0071383	cellular response to steroid hormone stimulus	biological_process
ATP1A1	GO:0086009	membrane repolarization	biological_process
ATP1A1	GO:0086013	membrane repolarization during cardiac muscle cell action potential	biological_process
ATP1A1	GO:0086064	cell communication by electrical coupling involved in cardiac conduction	biological_process
ATP1A1	GO:1902600	proton transmembrane transport	biological_process
ATP1A1	GO:1903416	response to glycoside	biological_process
C1QL1	GO:0007626	locomotory behavior	biological_process
C1QL1	GO:0016322	neuron remodeling	biological_process
C1QL1	GO:0061743	motor learning	biological_process
C1QL1	GO:0099558	maintenance of synapse structure	biological_process
CADPS	GO:0016079	synaptic vesicle exocytosis	biological_process
CADPS	GO:1990504	dense core granule exocytosis	biological_process
CADPS	GO:0015031	protein transport	biological_process
CADPS	GO:0006887	exocytosis	biological_process
CADPS	GO:0045921	positive regulation of exocytosis	biological_process
CCND2	GO:0051301	cell division	biological_process
CCND2	GO:0007049	cell cycle	biological_process
CCND2	GO:0008284	positive regulation of cell population proliferation	biological_process
CCND2	GO:0043066	negative regulation of apoptotic process	biological_process
CCND2	GO:0001934	positive regulation of protein phosphorylation	biological_process
CCND2	GO:0000079	regulation of cyclin-dependent protein serine/threonine kinase activity	biological_process
CCND2	GO:0044772	mitotic cell cycle phase transition	biological_process
CCND2	GO:0045737	positive regulation of cyclin-dependent protein serine/threonine kinase activity	biological_process
CCND2	GO:1900087	positive regulation of G1/S transition of mitotic cell cycle	biological_process
CFL1	GO:0030042	actin filament depolymerization	biological_process
CFL1	GO:0043066	negative regulation of apoptotic process	biological_process
CFL1	GO:0007010	cytoskeleton organization	biological_process
CFL1	GO:0009615	response to virus	biological_process
CFL1	GO:0051293	establishment of spindle localization	biological_process
CFL1	GO:0022604	regulation of cell morphogenesis	biological_process
CFL1	GO:0007266	Rho protein signal transduction	biological_process
CFL1	GO:0030036	actin cytoskeleton organization	biological_process
CFL1	GO:0048870	cell motility	biological_process
CFL1	GO:0051014	actin filament severing	biological_process
CFL1	GO:0040019	positive regulation of embryonic development	biological_process
CFL1	GO:0044794	positive regulation by host of viral process	biological_process
CFL1	GO:0030043	actin filament fragmentation	biological_process
CFL1	GO:0061001	regulation of dendritic spine morphogenesis	biological_process
CHGA	GO:0045087	innate immune response	biological_process
CHGA	GO:0043303	mast cell degranulation	biological_process
CHGA	GO:0042742	defense response to bacterium	biological_process
CHGA	GO:0050830	defense response to Gram-positive bacterium	biological_process
CHGA	GO:0050829	defense response to Gram-negative bacterium	biological_process
CHGA	GO:0002551	mast cell chemotaxis	biological_process
CHGA	GO:0031640	killing of cells of other organism	biological_process
CHGA	GO:0008217	regulation of blood pressure	biological_process
CHGA	GO:1900738	positive regulation of phospholipase C-activating G protein-coupled receptor signaling pathway	biological_process
CHGA	GO:0060452	positive regulation of cardiac muscle contraction	biological_process
CHGA	GO:0050832	defense response to fungus	biological_process
CHGA	GO:0002026	regulation of the force of heart contraction	biological_process
CHGA	GO:0006996	organelle organization	biological_process
CHGA	GO:0033604	negative regulation of catecholamine secretion	biological_process
CHGA	GO:0045576	mast cell activation	biological_process
CHGA	GO:0046676	negative regulation of insulin secretion	biological_process
CHGA	GO:0086030	adenylate cyclase-activating adrenergic receptor signaling pathway involved in cardiac muscle relaxation	biological_process
CHGA	GO:1901215	negative regulation of neuron death	biological_process
CHGA	GO:1901899	positive regulation of relaxation of cardiac muscle	biological_process
CHGA	GO:2000707	positive regulation of dense core granule biogenesis	biological_process
CHGA	GO:0033366	protein localization to secretory granule	biological_process
CPE	GO:0006508	proteolysis	biological_process
CPE	GO:0007218	neuropeptide signaling pathway	biological_process
CPE	GO:0006464	cellular protein modification process	biological_process
CPE	GO:0030070	insulin processing	biological_process
CPE	GO:0030072	peptide hormone secretion	biological_process
CPE	GO:0033366	protein localization to secretory granule	biological_process
CPE	GO:0006518	peptide metabolic process	biological_process
CPE	GO:0016485	protein processing	biological_process
CPE	GO:0003214	cardiac left ventricle morphogenesis	biological_process
CPE	GO:0016055	Wnt signaling pathway	biological_process
CPE	GO:0072657	protein localization to membrane	biological_process
CRMP1	GO:0000226	microtubule cytoskeleton organization	biological_process
CRMP1	GO:0007411	axon guidance	biological_process
CRMP1	GO:0007399	nervous system development	biological_process
CRMP1	GO:0006139	nucleobase-containing compound metabolic process	biological_process
CRMP1	GO:0010977	negative regulation of neuron projection development	biological_process
CRMP1	GO:1904530	negative regulation of actin filament binding	biological_process
CRYBA2	GO:0008150	biological_process	biological_process
CRYBA2	GO:0002088	lens development in camera-type eye	biological_process
CRYBA2	GO:0007601	visual perception	biological_process
CTSC	GO:0006508	proteolysis	biological_process
CTSC	GO:0006915	apoptotic process	biological_process
CTSC	GO:0006955	immune response	biological_process
CTSC	GO:0051603	proteolysis involved in cellular protein catabolic process	biological_process
CTSC	GO:0001913	T cell mediated cytotoxicity	biological_process
CTSC	GO:0007568	aging	biological_process
CTSC	GO:0010033	response to organic substance	biological_process
CTSC	GO:0031642	negative regulation of myelination	biological_process
CTSC	GO:1903052	positive regulation of proteolysis involved in cellular protein catabolic process	biological_process
CTSC	GO:1903980	positive regulation of microglial cell activation	biological_process
CTSC	GO:2001235	positive regulation of apoptotic signaling pathway	biological_process
DUSP1	GO:0006470	protein dephosphorylation	biological_process
DUSP1	GO:0016311	dephosphorylation	biological_process
DUSP1	GO:0007049	cell cycle	biological_process
DUSP1	GO:0035335	peptidyl-tyrosine dephosphorylation	biological_process
DUSP1	GO:1990869	cellular response to chemokine	biological_process
DUSP1	GO:0043409	negative regulation of MAPK cascade	biological_process
DUSP1	GO:0035970	peptidyl-threonine dephosphorylation	biological_process
DUSP1	GO:0043407	negative regulation of MAP kinase activity	biological_process
DUSP1	GO:0090027	negative regulation of monocyte chemotaxis	biological_process
DUSP1	GO:0007162	negative regulation of cell adhesion	biological_process
DUSP1	GO:0001706	endoderm formation	biological_process
DUSP1	GO:0008285	negative regulation of cell population proliferation	biological_process
DUSP1	GO:0051447	negative regulation of meiotic cell cycle	biological_process
DUSP1	GO:0070262	peptidyl-serine dephosphorylation	biological_process
DUSP1	GO:0090266	regulation of mitotic cell cycle spindle assembly checkpoint	biological_process
DUSP1	GO:1903753	negative regulation of p38MAPK cascade	biological_process
DUSP9	GO:0006470	protein dephosphorylation	biological_process
DUSP9	GO:0016311	dephosphorylation	biological_process
DUSP9	GO:0035335	peptidyl-tyrosine dephosphorylation	biological_process
DUSP9	GO:0043065	positive regulation of apoptotic process	biological_process
DUSP9	GO:0043409	negative regulation of MAPK cascade	biological_process
DUSP9	GO:0000165	MAPK cascade	biological_process
DUSP9	GO:0007254	JNK cascade	biological_process
DUSP9	GO:0070373	negative regulation of ERK1 and ERK2 cascade	biological_process
DUSP9	GO:0060420	regulation of heart growth	biological_process
DYNLL1	GO:0007017	microtubule-based process	biological_process
DYNLL1	GO:0006915	apoptotic process	biological_process
DYNLL1	GO:0050790	regulation of catalytic activity	biological_process
DYNLL1	GO:0043086	negative regulation of catalytic activity	biological_process
DYNLL1	GO:0060271	cilium assembly	biological_process
DYNLL1	GO:0021762	substantia nigra development	biological_process
DYNLL1	GO:0042326	negative regulation of phosphorylation	biological_process
EEF1D	GO:0006414	translational elongation	biological_process
EEF1D	GO:0006412	translation	biological_process
EEF1D	GO:0050790	regulation of catalytic activity	biological_process
EEF1D	GO:0043123	positive regulation of I-kappaB kinase/NF-kappaB signaling	biological_process
EEF1D	GO:0071479	cellular response to ionizing radiation	biological_process
EEF1D	GO:0010941	regulation of cell death	biological_process
EEF1D	GO:0009299	mRNA transcription	biological_process
EEF2	GO:0006412	translation	biological_process
EEF2	GO:0006414	translational elongation	biological_process
EEF2	GO:0002244	hematopoietic progenitor cell differentiation	biological_process
EEF2	GO:0045727	positive regulation of translation	biological_process
EIF4G2	GO:0006412	translation	biological_process
EIF4G2	GO:0006413	translational initiation	biological_process
EIF4G2	GO:0006417	regulation of translation	biological_process
EIF4G2	GO:0050794	regulation of cellular process	biological_process
EIF4G2	GO:0010507	negative regulation of autophagy	biological_process
EIF4G2	GO:0051726	regulation of cell cycle	biological_process
EIF4G2	GO:0006446	regulation of translational initiation	biological_process
EIF4G2	GO:0008219	cell death	biological_process
EIF4G2	GO:0030307	positive regulation of cell growth	biological_process
EIF4G2	GO:0034645	cellular macromolecule biosynthetic process	biological_process
EIF4G2	GO:0007507	heart development	biological_process
EIF4G2	GO:0045727	positive regulation of translation	biological_process
EIF4G2	GO:0045773	positive regulation of axon extension	biological_process
EIF4G2	GO:0060999	positive regulation of dendritic spine development	biological_process
EIF4G2	GO:0045892	negative regulation of transcription, DNA-templated	biological_process
EIF4G2	GO:0006396	RNA processing	biological_process
FLNA	GO:0030036	actin cytoskeleton organization	biological_process
FLNA	GO:0043123	positive regulation of I-kappaB kinase/NF-kappaB signaling	biological_process
FLNA	GO:0060271	cilium assembly	biological_process
FLNA	GO:0030030	cell projection organization	biological_process
FLNA	GO:0030334	regulation of cell migration	biological_process
FLNA	GO:0042307	positive regulation of protein import into nucleus	biological_process
FLNA	GO:0070527	platelet aggregation	biological_process
FLNA	GO:0043433	negative regulation of DNA-binding transcription factor activity	biological_process
FLNA	GO:0050821	protein stabilization	biological_process
FLNA	GO:0043113	receptor clustering	biological_process
FLNA	GO:0044319	wound healing, spreading of cells	biological_process
FLNA	GO:0031532	actin cytoskeleton reorganization	biological_process
FLNA	GO:1901381	positive regulation of potassium ion transmembrane transport	biological_process
FLNA	GO:0043066	negative regulation of apoptotic process	biological_process
FLNA	GO:0051220	cytoplasmic sequestering of protein	biological_process
FLNA	GO:0072659	protein localization to plasma membrane	biological_process
FLNA	GO:0007195	adenylate cyclase-inhibiting dopamine receptor signaling pathway	biological_process
FLNA	GO:0034394	protein localization to cell surface	biological_process
FLNA	GO:0090307	mitotic spindle assembly	biological_process
FLNA	GO:0016479	negative regulation of transcription by RNA polymerase I	biological_process
FLNA	GO:0042177	negative regulation of protein catabolic process	biological_process
FLNA	GO:0045184	establishment of protein localization	biological_process
FLNA	GO:0051764	actin crosslink formation	biological_process
FLNA	GO:0071526	semaphorin-plexin signaling pathway	biological_process
FLNA	GO:0090042	tubulin deacetylation	biological_process
FLNA	GO:1900026	positive regulation of substrate adhesion-dependent cell spreading	biological_process
FLNA	GO:1905000	regulation of membrane repolarization during atrial cardiac muscle cell action potential	biological_process
FLNA	GO:1905031	regulation of membrane repolarization during cardiac muscle cell action potential	biological_process
FLNA	GO:2001046	positive regulation of integrin-mediated signaling pathway	biological_process
FLNA	GO:0001525	angiogenesis	biological_process
FLNA	GO:0001837	epithelial to mesenchymal transition	biological_process
FLNA	GO:0001974	blood vessel remodeling	biological_process
FLNA	GO:0003007	heart morphogenesis	biological_process
FLNA	GO:0010977	negative regulation of neuron projection development	biological_process
FLNA	GO:0032231	regulation of actin filament bundle assembly	biological_process
FLNA	GO:0045022	early endosome to late endosome transport	biological_process
FLNA	GO:0045216	cell-cell junction organization	biological_process
FLNA	GO:0048680	positive regulation of axon regeneration	biological_process
FLNA	GO:0050808	synapse organization	biological_process
FN1	GO:0007155	cell adhesion	biological_process
FN1	GO:0001525	angiogenesis	biological_process
FN1	GO:0008284	positive regulation of cell population proliferation	biological_process
FN1	GO:0006953	acute-phase response	biological_process
FN1	GO:0010952	positive regulation of peptidase activity	biological_process
FN1	GO:0007399	nervous system development	biological_process
FN1	GO:0010628	positive regulation of gene expression	biological_process
FN1	GO:0008360	regulation of cell shape	biological_process
FN1	GO:0007160	cell-matrix adhesion	biological_process
FN1	GO:0007507	heart development	biological_process
FN1	GO:0014068	positive regulation of phosphatidylinositol 3-kinase signaling	biological_process
FN1	GO:0033622	integrin activation	biological_process
FN1	GO:0007229	integrin-mediated signaling pathway	biological_process
FN1	GO:0034446	substrate adhesion-dependent cell spreading	biological_process
FN1	GO:0048146	positive regulation of fibroblast proliferation	biological_process
FN1	GO:0001932	regulation of protein phosphorylation	biological_process
FN1	GO:0009611	response to wounding	biological_process
FN1	GO:0070372	regulation of ERK1 and ERK2 cascade	biological_process
FN1	GO:0072378	blood coagulation, fibrin clot formation	biological_process
FN1	GO:0051702	biological process involved in interaction with symbiont	biological_process
FN1	GO:0070527	platelet aggregation	biological_process
FN1	GO:0007044	cell-substrate junction assembly	biological_process
FN1	GO:0018149	peptide cross-linking	biological_process
FN1	GO:0035987	endodermal cell differentiation	biological_process
FN1	GO:0071635	negative regulation of transforming growth factor beta production	biological_process
FN1	GO:0150102	negative regulation of monocyte activation	biological_process
FN1	GO:1901166	neural crest cell migration involved in autonomic nervous system development	biological_process
FN1	GO:1904237	positive regulation of substrate-dependent cell migration, cell attachment to substrate	biological_process
FN1	GO:0007161	calcium-independent cell-matrix adhesion	biological_process
FN1	GO:0042060	wound healing	biological_process
FN1	GO:0045773	positive regulation of axon extension	biological_process
FSTL1	GO:0043066	negative regulation of apoptotic process	biological_process
FSTL1	GO:0030154	cell differentiation	biological_process
FSTL1	GO:0043542	endothelial cell migration	biological_process
FSTL1	GO:0045446	endothelial cell differentiation	biological_process
FSTL1	GO:0030510	regulation of BMP signaling pathway	biological_process
FSTL1	GO:0061484	hematopoietic stem cell homeostasis	biological_process
GCG	GO:0007186	G protein-coupled receptor signaling pathway	biological_process
GCG	GO:0043066	negative regulation of apoptotic process	biological_process
GCG	GO:0007188	adenylate cyclase-modulating G protein-coupled receptor signaling pathway	biological_process
GCG	GO:0010737	protein kinase A signaling	biological_process
GCG	GO:0007631	feeding behavior	biological_process
GCG	GO:0050796	regulation of insulin secretion	biological_process
GCG	GO:0035774	positive regulation of insulin secretion involved in cellular response to glucose stimulus	biological_process
GCG	GO:0042593	glucose homeostasis	biological_process
GCG	GO:0007189	adenylate cyclase-activating G protein-coupled receptor signaling pathway	biological_process
GCG	GO:0010800	positive regulation of peptidyl-threonine phosphorylation	biological_process
GCG	GO:0014823	response to activity	biological_process
GCG	GO:0032092	positive regulation of protein binding	biological_process
GCG	GO:0033138	positive regulation of peptidyl-serine phosphorylation	biological_process
GCG	GO:0045722	positive regulation of gluconeogenesis	biological_process
GCG	GO:0045860	positive regulation of protein kinase activity	biological_process
GCG	GO:0051571	positive regulation of histone H3-K4 methylation	biological_process
GCG	GO:0070374	positive regulation of ERK1 and ERK2 cascade	biological_process
GCG	GO:0090280	positive regulation of calcium ion import	biological_process
GCG	GO:1900118	negative regulation of execution phase of apoptosis	biological_process
GLS	GO:0006541	glutamine metabolic process	biological_process
GLS	GO:0051289	protein homotetramerization	biological_process
GLS	GO:0001967	suckling behavior	biological_process
GLS	GO:0002087	regulation of respiratory gaseous exchange by nervous system process	biological_process
GLS	GO:0006537	glutamate biosynthetic process	biological_process
GLS	GO:0006543	glutamine catabolic process	biological_process
GLS	GO:0007268	chemical synaptic transmission	biological_process
GLS	GO:0090461	glutamate homeostasis	biological_process
HES1	GO:0006355	regulation of transcription, DNA-templated	biological_process
HES1	GO:0000122	negative regulation of transcription by RNA polymerase II	biological_process
HES1	GO:0007219	Notch signaling pathway	biological_process
HES1	GO:0006357	regulation of transcription by RNA polymerase II	biological_process
HES1	GO:0008284	positive regulation of cell population proliferation	biological_process
HES1	GO:0009952	anterior/posterior pattern specification	biological_process
HES1	GO:0050767	regulation of neurogenesis	biological_process
HES1	GO:0007399	nervous system development	biological_process
HES1	GO:0045944	positive regulation of transcription by RNA polymerase II	biological_process
HES1	GO:0045892	negative regulation of transcription, DNA-templated	biological_process
HES1	GO:0003281	ventricular septum development	biological_process
HES1	GO:0065003	protein-containing complex assembly	biological_process
HES1	GO:0097150	neuronal stem cell population maintenance	biological_process
HES1	GO:0003151	outflow tract morphogenesis	biological_process
HES1	GO:0048844	artery morphogenesis	biological_process
HES1	GO:0060412	ventricular septum morphogenesis	biological_process
HES1	GO:0042531	positive regulation of tyrosine phosphorylation of STAT protein	biological_process
HES1	GO:0043388	positive regulation of DNA binding	biological_process
HES1	GO:2000737	negative regulation of stem cell differentiation	biological_process
HES1	GO:0046425	regulation of receptor signaling pathway via JAK-STAT	biological_process
HES1	GO:0046427	positive regulation of receptor signaling pathway via JAK-STAT	biological_process
HES1	GO:0048711	positive regulation of astrocyte differentiation	biological_process
HES1	GO:0061626	pharyngeal arch artery morphogenesis	biological_process
HES1	GO:0097084	vascular associated smooth muscle cell development	biological_process
HES1	GO:0043433	negative regulation of DNA-binding transcription factor activity	biological_process
HES1	GO:0060253	negative regulation of glial cell proliferation	biological_process
HES1	GO:0048538	thymus development	biological_process
HES1	GO:0048715	negative regulation of oligodendrocyte differentiation	biological_process
HES1	GO:2000974	negative regulation of pro-B cell differentiation	biological_process
HES1	GO:0035910	ascending aorta morphogenesis	biological_process
HES1	GO:0003143	embryonic heart tube morphogenesis	biological_process
HES1	GO:0045665	negative regulation of neuron differentiation	biological_process
HES1	GO:0001701	in utero embryonic development	biological_process
HES1	GO:0001889	liver development	biological_process
HES1	GO:0003266	regulation of secondary heart field cardioblast proliferation	biological_process
HES1	GO:0007155	cell adhesion	biological_process
HES1	GO:0007224	smoothened signaling pathway	biological_process
HES1	GO:0007389	pattern specification process	biological_process
HES1	GO:0010628	positive regulation of gene expression	biological_process
HES1	GO:0010629	negative regulation of gene expression	biological_process
HES1	GO:0010977	negative regulation of neuron projection development	biological_process
HES1	GO:0014070	response to organic cyclic compound	biological_process
HES1	GO:0016477	cell migration	biological_process
HES1	GO:0021537	telencephalon development	biological_process
HES1	GO:0021555	midbrain-hindbrain boundary morphogenesis	biological_process
HES1	GO:0021557	oculomotor nerve development	biological_process
HES1	GO:0021558	trochlear nerve development	biological_process
HES1	GO:0021575	hindbrain morphogenesis	biological_process
HES1	GO:0021861	forebrain radial glial cell differentiation	biological_process
HES1	GO:0021915	neural tube development	biological_process
HES1	GO:0021983	pituitary gland development	biological_process
HES1	GO:0021984	adenohypophysis development	biological_process
HES1	GO:0030182	neuron differentiation	biological_process
HES1	GO:0030324	lung development	biological_process
HES1	GO:0030513	positive regulation of BMP signaling pathway	biological_process
HES1	GO:0030901	midbrain development	biological_process
HES1	GO:0031016	pancreas development	biological_process
HES1	GO:0035019	somatic stem cell population maintenance	biological_process
HES1	GO:0035315	hair cell differentiation	biological_process
HES1	GO:0035909	aorta morphogenesis	biological_process
HES1	GO:0042102	positive regulation of T cell proliferation	biological_process
HES1	GO:0043254	regulation of protein-containing complex assembly	biological_process
HES1	GO:0043279	response to alkaloid	biological_process
HES1	GO:0045165	cell fate commitment	biological_process
HES1	GO:0045596	negative regulation of cell differentiation	biological_process
HES1	GO:0045598	regulation of fat cell differentiation	biological_process
HES1	GO:0045608	negative regulation of inner ear auditory receptor cell differentiation	biological_process
HES1	GO:0045687	positive regulation of glial cell differentiation	biological_process
HES1	GO:0045747	positive regulation of Notch signaling pathway	biological_process
HES1	GO:0045893	positive regulation of transcription, DNA-templated	biological_process
HES1	GO:0045977	positive regulation of mitotic cell cycle, embryonic	biological_process
HES1	GO:0046331	lateral inhibition	biological_process
HES1	GO:0048469	cell maturation	biological_process
HES1	GO:0048505	regulation of timing of cell differentiation	biological_process
HES1	GO:0048667	cell morphogenesis involved in neuron differentiation	biological_process
HES1	GO:0050678	regulation of epithelial cell proliferation	biological_process
HES1	GO:0050768	negative regulation of neurogenesis	biological_process
HES1	GO:0060122	inner ear receptor cell stereocilium organization	biological_process
HES1	GO:0060164	regulation of timing of neuron differentiation	biological_process
HES1	GO:0060675	ureteric bud morphogenesis	biological_process
HES1	GO:0060716	labyrinthine layer blood vessel development	biological_process
HES1	GO:0061009	common bile duct development	biological_process
HES1	GO:0061106	negative regulation of stomach neuroendocrine cell differentiation	biological_process
HES1	GO:0061309	cardiac neural crest cell development involved in outflow tract morphogenesis	biological_process
HES1	GO:0071347	cellular response to interleukin-1	biological_process
HES1	GO:0071356	cellular response to tumor necrosis factor	biological_process
HES1	GO:0071398	cellular response to fatty acid	biological_process
HES1	GO:0072012	glomerulus vasculature development	biological_process
HES1	GO:0072049	comma-shaped body morphogenesis	biological_process
HES1	GO:0072050	S-shaped body morphogenesis	biological_process
HES1	GO:0072141	renal interstitial fibroblast development	biological_process
HES1	GO:0072282	metanephric nephron tubule morphogenesis	biological_process
HES1	GO:0090102	cochlea development	biological_process
HES1	GO:0090162	establishment of epithelial cell polarity	biological_process
HES1	GO:0090281	negative regulation of calcium ion import	biological_process
HES1	GO:0097066	response to thyroid hormone	biological_process
HES1	GO:1905934	negative regulation of cell fate determination	biological_process
HES1	GO:1990090	cellular response to nerve growth factor stimulus	biological_process
HES1	GO:2000227	negative regulation of pancreatic A cell differentiation	biological_process
HES1	GO:2000978	negative regulation of forebrain neuron differentiation	biological_process
HES1	GO:2000981	negative regulation of inner ear receptor cell differentiation	biological_process
HIF1A	GO:0006355	regulation of transcription, DNA-templated	biological_process
HIF1A	GO:0010628	positive regulation of gene expression	biological_process
HIF1A	GO:0045944	positive regulation of transcription by RNA polymerase II	biological_process
HIF1A	GO:0045893	positive regulation of transcription, DNA-templated	biological_process
HIF1A	GO:0033554	cellular response to stress	biological_process
HIF1A	GO:0010468	regulation of gene expression	biological_process
HIF1A	GO:0006357	regulation of transcription by RNA polymerase II	biological_process
HIF1A	GO:0098586	cellular response to virus	biological_process
HIF1A	GO:0001666	response to hypoxia	biological_process
HIF1A	GO:0001525	angiogenesis	biological_process
HIF1A	GO:0001568	blood vessel development	biological_process
HIF1A	GO:0001755	neural crest cell migration	biological_process
HIF1A	GO:0001837	epithelial to mesenchymal transition	biological_process
HIF1A	GO:0001892	embryonic placenta development	biological_process
HIF1A	GO:0001922	B-1 B cell homeostasis	biological_process
HIF1A	GO:0001944	vasculature development	biological_process
HIF1A	GO:0001947	heart looping	biological_process
HIF1A	GO:0002052	positive regulation of neuroblast proliferation	biological_process
HIF1A	GO:0002248	connective tissue replacement involved in inflammatory response wound healing	biological_process
HIF1A	GO:0003151	outflow tract morphogenesis	biological_process
HIF1A	GO:0003208	cardiac ventricle morphogenesis	biological_process
HIF1A	GO:0006089	lactate metabolic process	biological_process
HIF1A	GO:0006110	regulation of glycolytic process	biological_process
HIF1A	GO:0006879	cellular iron ion homeostasis	biological_process
HIF1A	GO:0007595	lactation	biological_process
HIF1A	GO:0008542	visual learning	biological_process
HIF1A	GO:0010508	positive regulation of autophagy	biological_process
HIF1A	GO:0010634	positive regulation of epithelial cell migration	biological_process
HIF1A	GO:0014850	response to muscle activity	biological_process
HIF1A	GO:0016239	positive regulation of macroautophagy	biological_process
HIF1A	GO:0021502	neural fold elevation formation	biological_process
HIF1A	GO:0021987	cerebral cortex development	biological_process
HIF1A	GO:0030154	cell differentiation	biological_process
HIF1A	GO:0030279	negative regulation of ossification	biological_process
HIF1A	GO:0030502	negative regulation of bone mineralization	biological_process
HIF1A	GO:0030949	positive regulation of vascular endothelial growth factor receptor signaling pathway	biological_process
HIF1A	GO:0032007	negative regulation of TOR signaling	biological_process
HIF1A	GO:0032364	oxygen homeostasis	biological_process
HIF1A	GO:0032963	collagen metabolic process	biological_process
HIF1A	GO:0035162	embryonic hemopoiesis	biological_process
HIF1A	GO:0035774	positive regulation of insulin secretion involved in cellular response to glucose stimulus	biological_process
HIF1A	GO:0042127	regulation of cell population proliferation	biological_process
HIF1A	GO:0042541	hemoglobin biosynthetic process	biological_process
HIF1A	GO:0042593	glucose homeostasis	biological_process
HIF1A	GO:0043066	negative regulation of apoptotic process	biological_process
HIF1A	GO:0043524	negative regulation of neuron apoptotic process	biological_process
HIF1A	GO:0043619	regulation of transcription from RNA polymerase II promoter in response to oxidative stress	biological_process
HIF1A	GO:0045648	positive regulation of erythrocyte differentiation	biological_process
HIF1A	GO:0045926	negative regulation of growth	biological_process
HIF1A	GO:0046716	muscle cell cellular homeostasis	biological_process
HIF1A	GO:0048514	blood vessel morphogenesis	biological_process
HIF1A	GO:0048546	digestive tract morphogenesis	biological_process
HIF1A	GO:0048593	camera-type eye morphogenesis	biological_process
HIF1A	GO:0050790	regulation of catalytic activity	biological_process
HIF1A	GO:0051216	cartilage development	biological_process
HIF1A	GO:0051541	elastin metabolic process	biological_process
HIF1A	GO:0060574	intestinal epithelial cell maturation	biological_process
HIF1A	GO:0061030	epithelial cell differentiation involved in mammary gland alveolus development	biological_process
HIF1A	GO:0061072	iris morphogenesis	biological_process
HIF1A	GO:0061298	retina vasculature development in camera-type eye	biological_process
HIF1A	GO:0070243	regulation of thymocyte apoptotic process	biological_process
HIF1A	GO:0070244	negative regulation of thymocyte apoptotic process	biological_process
HIF1A	GO:0071456	cellular response to hypoxia	biological_process
HIF1A	GO:0071542	dopaminergic neuron differentiation	biological_process
HIF1A	GO:0097411	hypoxia-inducible factor-1alpha signaling pathway	biological_process
HIF1A	GO:1903599	positive regulation of autophagy of mitochondrion	biological_process
HIF1A	GO:1903715	regulation of aerobic respiration	biological_process
HIF1A	GO:2000378	negative regulation of reactive oxygen species metabolic process	biological_process
HIF1A	GO:2001054	negative regulation of mesenchymal cell apoptotic process	biological_process
HIF1A	GO:0001938	positive regulation of endothelial cell proliferation	biological_process
HIF1A	GO:0032722	positive regulation of chemokine production	biological_process
HIF1A	GO:0045766	positive regulation of angiogenesis	biological_process
HIF1A	GO:0001678	cellular glucose homeostasis	biological_process
HIF1A	GO:0010629	negative regulation of gene expression	biological_process
HIF1A	GO:0051000	positive regulation of nitric-oxide synthase activity	biological_process
HIF1A	GO:1902895	positive regulation of pri-miRNA transcription by RNA polymerase II	biological_process
HIF1A	GO:0010573	vascular endothelial growth factor production	biological_process
HIF1A	GO:0043536	positive regulation of blood vessel endothelial cell migration	biological_process
HIF1A	GO:1903377	negative regulation of oxidative stress-induced neuron intrinsic apoptotic signaling pathway	biological_process
HIF1A	GO:0019896	axonal transport of mitochondrion	biological_process
HIF1A	GO:0007165	signal transduction	biological_process
HIF1A	GO:2000273	positive regulation of signaling receptor activity	biological_process
HIF1A	GO:0010575	positive regulation of vascular endothelial growth factor production	biological_process
HIF1A	GO:0045821	positive regulation of glycolytic process	biological_process
HIF1A	GO:0000302	response to reactive oxygen species	biological_process
HIF1A	GO:0070101	positive regulation of chemokine-mediated signaling pathway	biological_process
HIF1A	GO:0010039	response to iron ion	biological_process
HIF1A	GO:0071347	cellular response to interleukin-1	biological_process
HIF1A	GO:0061419	positive regulation of transcription from RNA polymerase II promoter in response to hypoxia	biological_process
HIF1A	GO:0046886	positive regulation of hormone biosynthetic process	biological_process
HIF1A	GO:1900017	positive regulation of cytokine production involved in inflammatory response	biological_process
HIF1A	GO:0032909	regulation of transforming growth factor beta2 production	biological_process
HIF1A	GO:2000434	regulation of protein neddylation	biological_process
HMGCS1	GO:0008299	isoprenoid biosynthetic process	biological_process
HMGCS1	GO:0006084	acetyl-CoA metabolic process	biological_process
HMGCS1	GO:0010142	farnesyl diphosphate biosynthetic process, mevalonate pathway	biological_process
HMGCS1	GO:0006629	lipid metabolic process	biological_process
HMGCS1	GO:0006694	steroid biosynthetic process	biological_process
HMGCS1	GO:0006695	cholesterol biosynthetic process	biological_process
HMGCS1	GO:0008202	steroid metabolic process	biological_process
HMGCS1	GO:0008203	cholesterol metabolic process	biological_process
HMGCS1	GO:0016126	sterol biosynthetic process	biological_process
HMGN1	GO:0006325	chromatin organization	biological_process
HMGN1	GO:0032786	positive regulation of DNA-templated transcription, elongation	biological_process
HMGN1	GO:0006396	RNA processing	biological_process
HOXA1	GO:0006355	regulation of transcription, DNA-templated	biological_process
HOXA1	GO:0006357	regulation of transcription by RNA polymerase II	biological_process
HSPA8	GO:0006397	mRNA processing	biological_process
HSPA8	GO:0008380	RNA splicing	biological_process
HSPA8	GO:0045892	negative regulation of transcription, DNA-templated	biological_process
HSPA8	GO:0006986	response to unfolded protein	biological_process
HSPA8	GO:0006457	protein folding	biological_process
HSPA8	GO:0016192	vesicle-mediated transport	biological_process
HSPA8	GO:0061024	membrane organization	biological_process
HSPA8	GO:0031647	regulation of protein stability	biological_process
HSPA8	GO:0042026	protein refolding	biological_process
HSPA8	GO:0051085	chaperone cofactor-dependent protein refolding	biological_process
HSPA8	GO:0046034	ATP metabolic process	biological_process
HSPA8	GO:0043254	regulation of protein-containing complex assembly	biological_process
HSPA8	GO:0061684	chaperone-mediated autophagy	biological_process
HSPA8	GO:0034620	cellular response to unfolded protein	biological_process
HSPA8	GO:0071383	cellular response to steroid hormone stimulus	biological_process
HSPA8	GO:0009267	cellular response to starvation	biological_process
HSPA8	GO:0061635	regulation of protein complex stability	biological_process
HSPA8	GO:0061738	late endosomal microautophagy	biological_process
HSPA8	GO:0061740	protein targeting to lysosome involved in chaperone-mediated autophagy	biological_process
HSPA8	GO:1902904	negative regulation of supramolecular fiber organization	biological_process
HSPA8	GO:1904589	regulation of protein import	biological_process
HSPA8	GO:1904764	chaperone-mediated autophagy translocation complex disassembly	biological_process
HSPA8	GO:1990832	slow axonal transport	biological_process
HSPA8	GO:0044788	modulation by host of viral process	biological_process
HSPA8	GO:0044829	positive regulation by host of viral genome replication	biological_process
HSPA8	GO:0048026	positive regulation of mRNA splicing, via spliceosome	biological_process
HSPA8	GO:0051726	regulation of cell cycle	biological_process
HSPA8	GO:0061077	chaperone-mediated protein folding	biological_process
HSPA8	GO:0072318	clathrin coat disassembly	biological_process
HSPA8	GO:0099175	regulation of postsynapse organization	biological_process
ID3	GO:0045892	negative regulation of transcription, DNA-templated	biological_process
ID3	GO:0007517	muscle organ development	biological_process
ID3	GO:0048511	rhythmic process	biological_process
ID3	GO:0000122	negative regulation of transcription by RNA polymerase II	biological_process
ID3	GO:0030154	cell differentiation	biological_process
ID3	GO:0007275	multicellular organism development	biological_process
ID3	GO:0032922	circadian regulation of gene expression	biological_process
ID3	GO:0043433	negative regulation of DNA-binding transcription factor activity	biological_process
ID3	GO:0001656	metanephros development	biological_process
ID3	GO:0006275	regulation of DNA replication	biological_process
ID3	GO:0007417	central nervous system development	biological_process
ID3	GO:0007507	heart development	biological_process
ID3	GO:0007623	circadian rhythm	biological_process
ID3	GO:0009611	response to wounding	biological_process
ID3	GO:0010628	positive regulation of gene expression	biological_process
ID3	GO:0010629	negative regulation of gene expression	biological_process
ID3	GO:0030182	neuron differentiation	biological_process
ID3	GO:0030855	epithelial cell differentiation	biological_process
ID3	GO:0030903	notochord development	biological_process
ID3	GO:0042476	odontogenesis	biological_process
ID3	GO:0043065	positive regulation of apoptotic process	biological_process
ID3	GO:0045662	negative regulation of myoblast differentiation	biological_process
ID3	GO:0045668	negative regulation of osteoblast differentiation	biological_process
ID3	GO:0051726	regulation of cell cycle	biological_process
ID3	GO:0072750	cellular response to leptomycin B	biological_process
INS	GO:0010629	negative regulation of gene expression	biological_process
INS	GO:0010628	positive regulation of gene expression	biological_process
INS	GO:0007165	signal transduction	biological_process
INS	GO:0005975	carbohydrate metabolic process	biological_process
INS	GO:0007267	cell-cell signaling	biological_process
INS	GO:0006006	glucose metabolic process	biological_process
INS	GO:0001819	positive regulation of cytokine production	biological_process
INS	GO:0008284	positive regulation of cell population proliferation	biological_process
INS	GO:0014068	positive regulation of phosphatidylinositol 3-kinase signaling	biological_process
INS	GO:0051897	positive regulation of protein kinase B signaling	biological_process
INS	GO:0030335	positive regulation of cell migration	biological_process
INS	GO:0051092	positive regulation of NF-kappaB transcription factor activity	biological_process
INS	GO:0008286	insulin receptor signaling pathway	biological_process
INS	GO:0042177	negative regulation of protein catabolic process	biological_process
INS	GO:0030307	positive regulation of cell growth	biological_process
INS	GO:0045840	positive regulation of mitotic nuclear division	biological_process
INS	GO:0046628	positive regulation of insulin receptor signaling pathway	biological_process
INS	GO:0048167	regulation of synaptic plasticity	biological_process
INS	GO:0032270	positive regulation of cellular protein metabolic process	biological_process
INS	GO:0042060	wound healing	biological_process
INS	GO:0032148	activation of protein kinase B activity	biological_process
INS	GO:0046326	positive regulation of glucose import	biological_process
INS	GO:0050995	negative regulation of lipid catabolic process	biological_process
INS	GO:0031954	positive regulation of protein autophosphorylation	biological_process
INS	GO:0006355	regulation of transcription, DNA-templated	biological_process
INS	GO:0045922	negative regulation of fatty acid metabolic process	biological_process
INS	GO:0042593	glucose homeostasis	biological_process
INS	GO:0007186	G protein-coupled receptor signaling pathway	biological_process
INS	GO:1902176	negative regulation of oxidative stress-induced intrinsic apoptotic signaling pathway	biological_process
INS	GO:0010750	positive regulation of nitric oxide mediated signal transduction	biological_process
INS	GO:0045861	negative regulation of proteolysis	biological_process
INS	GO:1900182	positive regulation of protein localization to nucleus	biological_process
INS	GO:0042311	vasodilation	biological_process
INS	GO:0043410	positive regulation of MAPK cascade	biological_process
INS	GO:0032880	regulation of protein localization	biological_process
INS	GO:0002674	negative regulation of acute inflammatory response	biological_process
INS	GO:0006521	regulation of cellular amino acid metabolic process	biological_process
INS	GO:0006953	acute-phase response	biological_process
INS	GO:0022898	regulation of transmembrane transporter activity	biological_process
INS	GO:0033861	negative regulation of NAD(P)H oxidase activity	biological_process
INS	GO:0038060	nitric oxide-cGMP-mediated signaling pathway	biological_process
INS	GO:0045597	positive regulation of cell differentiation	biological_process
INS	GO:0045721	negative regulation of gluconeogenesis	biological_process
INS	GO:0045725	positive regulation of glycogen biosynthetic process	biological_process
INS	GO:0045818	negative regulation of glycogen catabolic process	biological_process
INS	GO:0045821	positive regulation of glycolytic process	biological_process
INS	GO:0046631	alpha-beta T cell activation	biological_process
INS	GO:0046889	positive regulation of lipid biosynthetic process	biological_process
INS	GO:0050708	regulation of protein secretion	biological_process
INS	GO:0050709	negative regulation of protein secretion	biological_process
INS	GO:0050714	positive regulation of protein secretion	biological_process
INS	GO:0050890	cognition	biological_process
INS	GO:0051000	positive regulation of nitric-oxide synthase activity	biological_process
INS	GO:0055089	fatty acid homeostasis	biological_process
INS	GO:0060266	negative regulation of respiratory burst involved in inflammatory response	biological_process
INS	GO:0060267	positive regulation of respiratory burst	biological_process
INS	GO:0090277	positive regulation of peptide hormone secretion	biological_process
INS	GO:0090336	positive regulation of brown fat cell differentiation	biological_process
INS	GO:1900273	positive regulation of long-term synaptic potentiation	biological_process
INS	GO:1902952	positive regulation of dendritic spine maintenance	biological_process
INS	GO:1903076	regulation of protein localization to plasma membrane	biological_process
INS	GO:1903427	negative regulation of reactive oxygen species biosynthetic process	biological_process
INS	GO:1990535	neuron projection maintenance	biological_process
INS	GO:2000252	negative regulation of feeding behavior	biological_process
INS	GO:1903576	response to L-arginine	biological_process
INSM1	GO:0030154	cell differentiation	biological_process
INSM1	GO:0007049	cell cycle	biological_process
INSM1	GO:0000122	negative regulation of transcription by RNA polymerase II	biological_process
INSM1	GO:0007399	nervous system development	biological_process
INSM1	GO:0010468	regulation of gene expression	biological_process
INSM1	GO:0051726	regulation of cell cycle	biological_process
INSM1	GO:0008285	negative regulation of cell population proliferation	biological_process
INSM1	GO:0043254	regulation of protein-containing complex assembly	biological_process
INSM1	GO:2000179	positive regulation of neural precursor cell proliferation	biological_process
INSM1	GO:0030182	neuron differentiation	biological_process
INSM1	GO:0001933	negative regulation of protein phosphorylation	biological_process
INSM1	GO:0045597	positive regulation of cell differentiation	biological_process
INSM1	GO:0042421	norepinephrine biosynthetic process	biological_process
INSM1	GO:0060290	transdifferentiation	biological_process
INSM1	GO:0061549	sympathetic ganglion development	biological_process
INSM1	GO:0003358	noradrenergic neuron development	biological_process
INSM1	GO:0003309	type B pancreatic cell differentiation	biological_process
INSM1	GO:0003310	pancreatic A cell differentiation	biological_process
INSM1	GO:0003323	type B pancreatic cell development	biological_process
INSM1	GO:0008284	positive regulation of cell population proliferation	biological_process
INSM1	GO:0010564	regulation of cell cycle process	biological_process
INSM1	GO:0030335	positive regulation of cell migration	biological_process
INSM1	GO:0031018	endocrine pancreas development	biological_process
INSM1	GO:0035270	endocrine system development	biological_process
INSM1	GO:0061104	adrenal chromaffin cell differentiation	biological_process
ISL1	GO:0006355	regulation of transcription, DNA-templated	biological_process
ISL1	GO:0030154	cell differentiation	biological_process
ISL1	GO:0006357	regulation of transcription by RNA polymerase II	biological_process
ISL1	GO:0007507	heart development	biological_process
ISL1	GO:0045944	positive regulation of transcription by RNA polymerase II	biological_process
ISL1	GO:0060037	pharyngeal system development	biological_process
ISL1	GO:0032729	positive regulation of interferon-gamma production	biological_process
ISL1	GO:0032735	positive regulation of interleukin-12 production	biological_process
ISL1	GO:0032755	positive regulation of interleukin-6 production	biological_process
ISL1	GO:0032760	positive regulation of tumor necrosis factor production	biological_process
ISL1	GO:0032024	positive regulation of insulin secretion	biological_process
ISL1	GO:0045597	positive regulation of cell differentiation	biological_process
ISL1	GO:0000122	negative regulation of transcription by RNA polymerase II	biological_process
ISL1	GO:0045766	positive regulation of angiogenesis	biological_process
ISL1	GO:0003151	outflow tract morphogenesis	biological_process
ISL1	GO:0003148	outflow tract septum morphogenesis	biological_process
ISL1	GO:0055010	ventricular cardiac muscle tissue morphogenesis	biological_process
ISL1	GO:0060931	sinoatrial node cell development	biological_process
ISL1	GO:0003203	endocardial cushion morphogenesis	biological_process
ISL1	GO:0050728	negative regulation of inflammatory response	biological_process
ISL1	GO:0086091	regulation of heart rate by cardiac conduction	biological_process
ISL1	GO:0043524	negative regulation of neuron apoptotic process	biological_process
ISL1	GO:0033147	negative regulation of intracellular estrogen receptor signaling pathway	biological_process
ISL1	GO:0007409	axonogenesis	biological_process
ISL1	GO:0010575	positive regulation of vascular endothelial growth factor production	biological_process
ISL1	GO:0032725	positive regulation of granulocyte macrophage colony-stimulating factor production	biological_process
ISL1	GO:0071385	cellular response to glucocorticoid stimulus	biological_process
ISL1	GO:0032731	positive regulation of interleukin-1 beta production	biological_process
ISL1	GO:0031333	negative regulation of protein-containing complex assembly	biological_process
ISL1	GO:0003139	secondary heart field specification	biological_process
ISL1	GO:0003215	cardiac right ventricle morphogenesis	biological_process
ISL1	GO:0060413	atrial septum morphogenesis	biological_process
ISL1	GO:0001755	neural crest cell migration	biological_process
ISL1	GO:0003007	heart morphogenesis	biological_process
ISL1	GO:0003266	regulation of secondary heart field cardioblast proliferation	biological_process
ISL1	GO:0008284	positive regulation of cell population proliferation	biological_process
ISL1	GO:0010468	regulation of gene expression	biological_process
ISL1	GO:0010718	positive regulation of epithelial to mesenchymal transition	biological_process
ISL1	GO:0021520	spinal cord motor neuron cell fate specification	biological_process
ISL1	GO:0021522	spinal cord motor neuron differentiation	biological_process
ISL1	GO:0021524	visceral motor neuron differentiation	biological_process
ISL1	GO:0021559	trigeminal nerve development	biological_process
ISL1	GO:0021983	pituitary gland development	biological_process
ISL1	GO:0030182	neuron differentiation	biological_process
ISL1	GO:0031016	pancreas development	biological_process
ISL1	GO:0031103	axon regeneration	biological_process
ISL1	GO:0031290	retinal ganglion cell axon guidance	biological_process
ISL1	GO:0032730	positive regulation of interleukin-1 alpha production	biological_process
ISL1	GO:0035066	positive regulation of histone acetylation	biological_process
ISL1	GO:0042531	positive regulation of tyrosine phosphorylation of STAT protein	biological_process
ISL1	GO:0043388	positive regulation of DNA binding	biological_process
ISL1	GO:0045665	negative regulation of neuron differentiation	biological_process
ISL1	GO:0048663	neuron fate commitment	biological_process
ISL1	GO:0048665	neuron fate specification	biological_process
ISL1	GO:0048762	mesenchymal cell differentiation	biological_process
ISL1	GO:0048880	sensory system development	biological_process
ISL1	GO:0048935	peripheral nervous system neuron development	biological_process
ISL1	GO:0048936	peripheral nervous system neuron axonogenesis	biological_process
ISL1	GO:0050680	negative regulation of epithelial cell proliferation	biological_process
ISL1	GO:0060379	cardiac muscle cell myoblast differentiation	biological_process
ISL1	GO:0060384	innervation	biological_process
ISL1	GO:0060913	cardiac cell fate determination	biological_process
ISL1	GO:0071657	positive regulation of granulocyte colony-stimulating factor production	biological_process
ISL1	GO:0090090	negative regulation of canonical Wnt signaling pathway	biological_process
ISL1	GO:1901258	positive regulation of macrophage colony-stimulating factor production	biological_process
KHSRP	GO:0006355	regulation of transcription, DNA-templated	biological_process
KHSRP	GO:0006402	mRNA catabolic process	biological_process
KHSRP	GO:2000628	regulation of miRNA metabolic process	biological_process
KHSRP	GO:0006397	mRNA processing	biological_process
KHSRP	GO:0008380	RNA splicing	biological_process
KHSRP	GO:0051028	mRNA transport	biological_process
KHSRP	GO:0043488	regulation of mRNA stability	biological_process
KHSRP	GO:0061014	positive regulation of mRNA catabolic process	biological_process
KHSRP	GO:0071345	cellular response to cytokine stimulus	biological_process
KHSRP	GO:0010468	regulation of gene expression	biological_process
KHSRP	GO:0061158	3'-UTR-mediated mRNA destabilization	biological_process
KHSRP	GO:0000375	RNA splicing, via transesterification reactions	biological_process
KHSRP	GO:0010989	negative regulation of low-density lipoprotein particle clearance	biological_process
KHSRP	GO:0045019	negative regulation of nitric oxide biosynthetic process	biological_process
KHSRP	GO:0010586	miRNA metabolic process	biological_process
MDK	GO:0030154	cell differentiation	biological_process
MDK	GO:0007399	nervous system development	biological_process
MDK	GO:0007010	cytoskeleton organization	biological_process
MDK	GO:0051781	positive regulation of cell division	biological_process
MDK	GO:0090090	negative regulation of canonical Wnt signaling pathway	biological_process
MDK	GO:2001224	positive regulation of neuron migration	biological_process
MDK	GO:0030335	positive regulation of cell migration	biological_process
MDK	GO:0050729	positive regulation of inflammatory response	biological_process
MDK	GO:2000179	positive regulation of neural precursor cell proliferation	biological_process
MDK	GO:0048477	oogenesis	biological_process
MDK	GO:0043524	negative regulation of neuron apoptotic process	biological_process
MDK	GO:0007165	signal transduction	biological_process
MDK	GO:0032735	positive regulation of interleukin-12 production	biological_process
MDK	GO:0045785	positive regulation of cell adhesion	biological_process
MDK	GO:0010718	positive regulation of epithelial to mesenchymal transition	biological_process
MDK	GO:0007162	negative regulation of cell adhesion	biological_process
MDK	GO:0010759	positive regulation of macrophage chemotaxis	biological_process
MDK	GO:2000249	regulation of actin cytoskeleton reorganization	biological_process
MDK	GO:0010838	positive regulation of keratinocyte proliferation	biological_process
MDK	GO:0002232	leukocyte chemotaxis involved in inflammatory response	biological_process
MDK	GO:0010976	positive regulation of neuron projection development	biological_process
MDK	GO:0046850	regulation of bone remodeling	biological_process
MDK	GO:0009611	response to wounding	biological_process
MDK	GO:0010667	negative regulation of cardiac muscle cell apoptotic process	biological_process
MDK	GO:1904036	negative regulation of epithelial cell apoptotic process	biological_process
MDK	GO:0030279	negative regulation of ossification	biological_process
MDK	GO:0106091	glial cell projection elongation	biological_process
MDK	GO:1900026	positive regulation of substrate adhesion-dependent cell spreading	biological_process
MDK	GO:0030325	adrenal gland development	biological_process
MDK	GO:0042246	tissue regeneration	biological_process
MDK	GO:1904996	positive regulation of leukocyte adhesion to vascular endothelial cell	biological_process
MDK	GO:0045582	positive regulation of T cell differentiation	biological_process
MDK	GO:2000347	positive regulation of hepatocyte proliferation	biological_process
MDK	GO:0045590	negative regulation of regulatory T cell differentiation	biological_process
MDK	GO:0002286	T cell activation involved in immune response	biological_process
MDK	GO:0090023	positive regulation of neutrophil chemotaxis	biological_process
MDK	GO:0044849	estrous cycle	biological_process
MDK	GO:0002690	positive regulation of leukocyte chemotaxis	biological_process
MDK	GO:0010996	response to auditory stimulus	biological_process
MDK	GO:0048714	positive regulation of oligodendrocyte differentiation	biological_process
MDK	GO:0032330	regulation of chondrocyte differentiation	biological_process
MDK	GO:0061036	positive regulation of cartilage development	biological_process
MDK	GO:0071673	positive regulation of smooth muscle cell chemotaxis	biological_process
MDK	GO:0106015	negative regulation of inflammatory response to wounding	biological_process
MDK	GO:0106016	positive regulation of inflammatory response to wounding	biological_process
MDK	GO:1903039	positive regulation of leukocyte cell-cell adhesion	biological_process
MDK	GO:1905555	positive regulation of blood vessel branching	biological_process
MDK	GO:1905564	positive regulation of vascular endothelial cell proliferation	biological_process
MDK	GO:1905653	positive regulation of artery morphogenesis	biological_process
MDK	GO:2000391	positive regulation of neutrophil extravasation	biological_process
MDK	GO:0050896	response to stimulus	biological_process
MDK	GO:0001662	behavioral fear response	biological_process
MDK	GO:0007614	short-term memory	biological_process
MDK	GO:0009725	response to hormone	biological_process
MDK	GO:0016477	cell migration	biological_process
MDK	GO:0021542	dentate gyrus development	biological_process
MDK	GO:0021681	cerebellar granular layer development	biological_process
MDK	GO:0021766	hippocampus development	biological_process
MDK	GO:0021987	cerebral cortex development	biological_process
MDK	GO:0030421	defecation	biological_process
MDK	GO:0045893	positive regulation of transcription, DNA-templated	biological_process
MDK	GO:0050795	regulation of behavior	biological_process
MDK	GO:0051384	response to glucocorticoid	biological_process
MDK	GO:1901215	negative regulation of neuron death	biological_process
MEIS2	GO:0006355	regulation of transcription, DNA-templated	biological_process
MEIS2	GO:0006357	regulation of transcription by RNA polymerase II	biological_process
MEIS2	GO:0045944	positive regulation of transcription by RNA polymerase II	biological_process
MEIS2	GO:0009887	animal organ morphogenesis	biological_process
MEIS2	GO:0009880	embryonic pattern specification	biological_process
MEIS2	GO:0001654	eye development	biological_process
MEIS2	GO:0007420	brain development	biological_process
MEIS2	GO:0008284	positive regulation of cell population proliferation	biological_process
MEIS2	GO:0045638	negative regulation of myeloid cell differentiation	biological_process
MEIS2	GO:0000122	negative regulation of transcription by RNA polymerase II	biological_process
MEIS2	GO:0008542	visual learning	biological_process
MEIS2	GO:0009612	response to mechanical stimulus	biological_process
MEIS2	GO:0031016	pancreas development	biological_process
MEIS2	GO:0045931	positive regulation of mitotic cell cycle	biological_process
MEIS2	GO:0070848	response to growth factor	biological_process
MEIS2	GO:0110024	positive regulation of cardiac muscle myoblast proliferation	biological_process
NR3C1	GO:0006355	regulation of transcription, DNA-templated	biological_process
NR3C1	GO:0042921	glucocorticoid receptor signaling pathway	biological_process
NR3C1	GO:0043402	glucocorticoid mediated signaling pathway	biological_process
NR3C1	GO:0009987	cellular process	biological_process
NR3C1	GO:0006915	apoptotic process	biological_process
NR3C1	GO:0045892	negative regulation of transcription, DNA-templated	biological_process
NR3C1	GO:0006325	chromatin organization	biological_process
NR3C1	GO:0051301	cell division	biological_process
NR3C1	GO:0045944	positive regulation of transcription by RNA polymerase II	biological_process
NR3C1	GO:0007049	cell cycle	biological_process
NR3C1	GO:0007059	chromosome segregation	biological_process
NR3C1	GO:0006357	regulation of transcription by RNA polymerase II	biological_process
NR3C1	GO:0000122	negative regulation of transcription by RNA polymerase II	biological_process
NR3C1	GO:0007165	signal transduction	biological_process
NR3C1	GO:0071383	cellular response to steroid hormone stimulus	biological_process
NR3C1	GO:0071385	cellular response to glucocorticoid stimulus	biological_process
NR3C1	GO:1902895	positive regulation of pri-miRNA transcription by RNA polymerase II	biological_process
NR3C1	GO:0030518	intracellular steroid hormone receptor signaling pathway	biological_process
NR3C1	GO:0071549	cellular response to dexamethasone stimulus	biological_process
NR3C1	GO:0071560	cellular response to transforming growth factor beta stimulus	biological_process
NT5DC2	GO:0016311	dephosphorylation	biological_process
PTMS	GO:0002376	immune system process	biological_process
PTMS	GO:0006260	DNA replication	biological_process
PTPRF	GO:0006470	protein dephosphorylation	biological_process
PTPRF	GO:0016311	dephosphorylation	biological_process
PTPRF	GO:0007155	cell adhesion	biological_process
PTPRF	GO:0016477	cell migration	biological_process
PTPRF	GO:0035335	peptidyl-tyrosine dephosphorylation	biological_process
PTPRF	GO:0099560	synaptic membrane adhesion	biological_process
PTPRF	GO:0007185	transmembrane receptor protein tyrosine phosphatase signaling pathway	biological_process
PTPRF	GO:0010975	regulation of neuron projection development	biological_process
PTPRF	GO:0031102	neuron projection regeneration	biological_process
PTPRF	GO:0048679	regulation of axon regeneration	biological_process
PTPRF	GO:1900121	negative regulation of receptor binding	biological_process
RGS2	GO:0045744	negative regulation of G protein-coupled receptor signaling pathway	biological_process
RGS2	GO:0006417	regulation of translation	biological_process
RGS2	GO:0009968	negative regulation of signal transduction	biological_process
RGS2	GO:0007049	cell cycle	biological_process
RGS2	GO:0001975	response to amphetamine	biological_process
RGS2	GO:0007283	spermatogenesis	biological_process
RGS2	GO:0007420	brain development	biological_process
RGS2	GO:0010519	negative regulation of phospholipase activity	biological_process
RGS2	GO:0010614	negative regulation of cardiac muscle hypertrophy	biological_process
RGS2	GO:0010976	positive regulation of neuron projection development	biological_process
RGS2	GO:0017148	negative regulation of translation	biological_process
RGS2	GO:0030728	ovulation	biological_process
RGS2	GO:0031279	regulation of cyclase activity	biological_process
RGS2	GO:0043407	negative regulation of MAP kinase activity	biological_process
RGS2	GO:0045471	response to ethanol	biological_process
RGS2	GO:0050873	brown fat cell differentiation	biological_process
RGS2	GO:0055119	relaxation of cardiac muscle	biological_process
RGS2	GO:0060087	relaxation of vascular associated smooth muscle	biological_process
RGS2	GO:0060135	maternal process involved in female pregnancy	biological_process
RGS2	GO:0060452	positive regulation of cardiac muscle contraction	biological_process
RGS2	GO:0061052	negative regulation of cell growth involved in cardiac muscle cell development	biological_process
RGS2	GO:0140194	negative regulation of adenylate cyclase-inhibiting adrenergic receptor signaling pathway involved in heart process	biological_process
RGS2	GO:1900924	negative regulation of glycine import across plasma membrane	biological_process
RGS2	GO:0008277	regulation of G protein-coupled receptor signaling pathway	biological_process
RGS2	GO:0007186	G protein-coupled receptor signaling pathway	biological_process
RHOBTB3	GO:0016192	vesicle-mediated transport	biological_process
RHOBTB3	GO:0007264	small GTPase mediated signal transduction	biological_process
RHOBTB3	GO:0016477	cell migration	biological_process
RHOBTB3	GO:0007015	actin filament organization	biological_process
RHOBTB3	GO:0042147	retrograde transport, endosome to Golgi	biological_process
RHOBTB3	GO:0008360	regulation of cell shape	biological_process
RHOBTB3	GO:0007163	establishment or maintenance of cell polarity	biological_process
RHOBTB3	GO:0030865	cortical cytoskeleton organization	biological_process
RHOBTB3	GO:0032956	regulation of actin cytoskeleton organization	biological_process
RHOBTB3	GO:0008584	male gonad development	biological_process
RNPEP	GO:0006508	proteolysis	biological_process
RPL10A	GO:0006412	translation	biological_process
RPL10A	GO:0002181	cytoplasmic translation	biological_process
RPL10A	GO:0000470	maturation of LSU-rRNA	biological_process
RPL13A	GO:0006412	translation	biological_process
RPL13A	GO:0006417	regulation of translation	biological_process
RPL13A	GO:0017148	negative regulation of translation	biological_process
RPL13A	GO:0071346	cellular response to interferon-gamma	biological_process
RPL13A	GO:0002181	cytoplasmic translation	biological_process
RPL13A	GO:1901194	negative regulation of formation of translation preinitiation complex	biological_process
RPL23A	GO:0006412	translation	biological_process
RPL23A	GO:0002181	cytoplasmic translation	biological_process
RPL23A	GO:0000027	ribosomal large subunit assembly	biological_process
RPL31	GO:0006412	translation	biological_process
RPL31	GO:0002181	cytoplasmic translation	biological_process
RPL35	GO:0006412	translation	biological_process
RPL35	GO:0000463	maturation of LSU-rRNA from tricistronic rRNA transcript (SSU-rRNA, 5.8S rRNA, LSU-rRNA)	biological_process
RPL35	GO:0002181	cytoplasmic translation	biological_process
RPL35A	GO:0006412	translation	biological_process
RPL35A	GO:0002181	cytoplasmic translation	biological_process
RPL35A	GO:0006364	rRNA processing	biological_process
RPL35A	GO:0042273	ribosomal large subunit biogenesis	biological_process
RPL41	GO:0006412	translation	biological_process
RPL41	GO:0002181	cytoplasmic translation	biological_process
RPL7	GO:0000463	maturation of LSU-rRNA from tricistronic rRNA transcript (SSU-rRNA, 5.8S rRNA, LSU-rRNA)	biological_process
RPL7	GO:0006412	translation	biological_process
RPL7	GO:0006364	rRNA processing	biological_process
RPL7	GO:0042273	ribosomal large subunit biogenesis	biological_process
RPL7	GO:0002181	cytoplasmic translation	biological_process
RPL9	GO:0006412	translation	biological_process
RPL9	GO:0002181	cytoplasmic translation	biological_process
RPLP1	GO:0006414	translational elongation	biological_process
RPLP1	GO:0006412	translation	biological_process
RPLP1	GO:0002181	cytoplasmic translation	biological_process
RPLP1	GO:0032147	activation of protein kinase activity	biological_process
RPLP1	GO:0006417	regulation of translation	biological_process
RPS17	GO:0006412	translation	biological_process
RPS17	GO:0006413	translational initiation	biological_process
RPS17	GO:0006364	rRNA processing	biological_process
RPS17	GO:0002181	cytoplasmic translation	biological_process
RPS17	GO:0034101	erythrocyte homeostasis	biological_process
RPS17	GO:0042274	ribosomal small subunit biogenesis	biological_process
RPS18	GO:0006412	translation	biological_process
RPS18	GO:0002181	cytoplasmic translation	biological_process
RPS19	GO:0006412	translation	biological_process
RPS19	GO:0000028	ribosomal small subunit assembly	biological_process
RPS19	GO:0006364	rRNA processing	biological_process
RPS19	GO:0050829	defense response to Gram-negative bacterium	biological_process
RPS19	GO:0061844	antimicrobial humoral immune response mediated by antimicrobial peptide	biological_process
RPS19	GO:0030490	maturation of SSU-rRNA	biological_process
RPS19	GO:0031640	killing of cells of other organism	biological_process
RPS19	GO:0002548	monocyte chemotaxis	biological_process
RPS19	GO:0002181	cytoplasmic translation	biological_process
RPS19	GO:0042274	ribosomal small subunit biogenesis	biological_process
RPS19	GO:0060266	negative regulation of respiratory burst involved in inflammatory response	biological_process
RPS19	GO:0000462	maturation of SSU-rRNA from tricistronic rRNA transcript (SSU-rRNA, 5.8S rRNA, LSU-rRNA)	biological_process
RPS19	GO:0007000	nucleolus organization	biological_process
RPS19	GO:0009991	response to extracellular stimulus	biological_process
RPS19	GO:0030218	erythrocyte differentiation	biological_process
RPS19	GO:0051272	positive regulation of cellular component movement	biological_process
RPS19	GO:0060265	positive regulation of respiratory burst involved in inflammatory response	biological_process
RPS23	GO:0006412	translation	biological_process
RPS23	GO:0002181	cytoplasmic translation	biological_process
RPS23	GO:0034063	stress granule assembly	biological_process
RPS23	GO:1990145	maintenance of translational fidelity	biological_process
RPS24	GO:0006412	translation	biological_process
RPS24	GO:0006364	rRNA processing	biological_process
RPS24	GO:0002181	cytoplasmic translation	biological_process
RPS24	GO:0034101	erythrocyte homeostasis	biological_process
RPS24	GO:0042274	ribosomal small subunit biogenesis	biological_process
RPS28	GO:0006412	translation	biological_process
RPS28	GO:0002181	cytoplasmic translation	biological_process
RPS28	GO:0006364	rRNA processing	biological_process
RPS28	GO:0042254	ribosome biogenesis	biological_process
RPS28	GO:0000028	ribosomal small subunit assembly	biological_process
RPS28	GO:0030490	maturation of SSU-rRNA	biological_process
RPS28	GO:0042274	ribosomal small subunit biogenesis	biological_process
RPS6KA3	GO:0006468	protein phosphorylation	biological_process
RPS6KA3	GO:0035556	intracellular signal transduction	biological_process
RPS6KA3	GO:0016310	phosphorylation	biological_process
RPS6KA3	GO:0043066	negative regulation of apoptotic process	biological_process
RPS6KA3	GO:0007049	cell cycle	biological_process
RPS6KA3	GO:0002224	toll-like receptor signaling pathway	biological_process
RPS6KA3	GO:0006915	apoptotic process	biological_process
RPS6KA3	GO:0032496	response to lipopolysaccharide	biological_process
RPS6KA3	GO:0018105	peptidyl-serine phosphorylation	biological_process
RPS6KA3	GO:0045944	positive regulation of transcription by RNA polymerase II	biological_process
RPS6KA3	GO:0007165	signal transduction	biological_process
RPS6KA3	GO:0007417	central nervous system development	biological_process
RPS6KA3	GO:0045597	positive regulation of cell differentiation	biological_process
RPS6KA3	GO:0001501	skeletal system development	biological_process
RPS6KA3	GO:0030307	positive regulation of cell growth	biological_process
RPS6KA3	GO:0043154	negative regulation of cysteine-type endopeptidase activity involved in apoptotic process	biological_process
RPS6KA3	GO:0043620	regulation of DNA-templated transcription in response to stress	biological_process
RPS6KA3	GO:0007268	chemical synaptic transmission	biological_process
RPS6KA3	GO:0043555	regulation of translation in response to stress	biological_process
RPS8	GO:0006412	translation	biological_process
RPS8	GO:0000462	maturation of SSU-rRNA from tricistronic rRNA transcript (SSU-rRNA, 5.8S rRNA, LSU-rRNA)	biological_process
RPS8	GO:0002181	cytoplasmic translation	biological_process
S100A10	GO:0043547	positive regulation of GTPase activity	biological_process
S100A10	GO:0051496	positive regulation of stress fiber assembly	biological_process
S100A10	GO:0072659	protein localization to plasma membrane	biological_process
S100A10	GO:0001765	membrane raft assembly	biological_process
S100A10	GO:1900026	positive regulation of substrate adhesion-dependent cell spreading	biological_process
S100A10	GO:0051894	positive regulation of focal adhesion assembly	biological_process
S100A10	GO:0006900	vesicle budding from membrane	biological_process
S100A10	GO:0051099	positive regulation of binding	biological_process
SCAMP5	GO:0015031	protein transport	biological_process
SCAMP5	GO:0006887	exocytosis	biological_process
SCAMP5	GO:0001819	positive regulation of cytokine production	biological_process
SCAMP5	GO:0034976	response to endoplasmic reticulum stress	biological_process
SCAMP5	GO:0045806	negative regulation of endocytosis	biological_process
SCAMP5	GO:0045956	positive regulation of calcium ion-dependent exocytosis	biological_process
SCGN	GO:0008150	biological_process	biological_process
SCGN	GO:0051480	regulation of cytosolic calcium ion concentration	biological_process
SCGN	GO:0099509	regulation of presynaptic cytosolic calcium ion concentration	biological_process
SCGN	GO:1900271	regulation of long-term synaptic potentiation	biological_process
SERPINA1	GO:0010951	negative regulation of endopeptidase activity	biological_process
SERPINA1	GO:0007596	blood coagulation	biological_process
SERPINA1	GO:0007599	hemostasis	biological_process
SERPINA1	GO:0006953	acute-phase response	biological_process
SERPINA1	GO:0010466	negative regulation of peptidase activity	biological_process
SLC22A17	GO:0055085	transmembrane transport	biological_process
SLC22A17	GO:0006811	ion transport	biological_process
SLC22A17	GO:0055072	iron ion homeostasis	biological_process
SLC22A17	GO:0006879	cellular iron ion homeostasis	biological_process
SLC22A17	GO:0015891	siderophore transport	biological_process
SLC44A1	GO:0055085	transmembrane transport	biological_process
SLC44A1	GO:0150104	transport across blood-brain barrier	biological_process
SLC44A1	GO:0015871	choline transport	biological_process
SLC44A1	GO:0006656	phosphatidylcholine biosynthetic process	biological_process
SLC44A1	GO:0042426	choline catabolic process	biological_process
SMARCC1	GO:0043044	ATP-dependent chromatin remodeling	biological_process
SMARCC1	GO:0006325	chromatin organization	biological_process
SMARCC1	GO:0045893	positive regulation of transcription, DNA-templated	biological_process
SMARCC1	GO:0007399	nervous system development	biological_process
SMARCC1	GO:0006338	chromatin remodeling	biological_process
SMARCC1	GO:0006337	nucleosome disassembly	biological_process
SMARCC1	GO:0006357	regulation of transcription by RNA polymerase II	biological_process
SMARCC1	GO:0008286	insulin receptor signaling pathway	biological_process
SMARCC1	GO:0009887	animal organ morphogenesis	biological_process
SMARCC1	GO:0032435	negative regulation of proteasomal ubiquitin-dependent protein catabolic process	biological_process
SMARCC1	GO:0045944	positive regulation of transcription by RNA polymerase II	biological_process
SMARCD1	GO:0006325	chromatin organization	biological_process
SMARCD1	GO:0007399	nervous system development	biological_process
SMARCD1	GO:0006338	chromatin remodeling	biological_process
SMARCD1	GO:0006357	regulation of transcription by RNA polymerase II	biological_process
SMARCD1	GO:0006337	nucleosome disassembly	biological_process
SMARCD1	GO:0048096	chromatin-mediated maintenance of transcription	biological_process
SMARCD1	GO:0071398	cellular response to fatty acid	biological_process
SPINT2	GO:0010951	negative regulation of endopeptidase activity	biological_process
SPINT2	GO:0010466	negative regulation of peptidase activity	biological_process
SPINT2	GO:0022408	negative regulation of cell-cell adhesion	biological_process
SPINT2	GO:2000146	negative regulation of cell motility	biological_process
SPINT2	GO:0001843	neural tube closure	biological_process
SPINT2	GO:0007163	establishment or maintenance of cell polarity	biological_process
SPINT2	GO:0060672	epithelial cell morphogenesis involved in placental branching	biological_process
SPINT2	GO:0071711	basement membrane organization	biological_process
SPINT2	GO:0071773	cellular response to BMP stimulus	biological_process
SPINT2	GO:2000178	negative regulation of neural precursor cell proliferation	biological_process
SST	GO:0007186	G protein-coupled receptor signaling pathway	biological_process
SST	GO:0007166	cell surface receptor signaling pathway	biological_process
SST	GO:0007586	digestion	biological_process
SST	GO:0030334	regulation of cell migration	biological_process
SST	GO:0007268	chemical synaptic transmission	biological_process
SST	GO:0008285	negative regulation of cell population proliferation	biological_process
SST	GO:0007267	cell-cell signaling	biological_process
SST	GO:0007584	response to nutrient	biological_process
SST	GO:0006972	hyperosmotic response	biological_process
SST	GO:0008628	hormone-mediated apoptotic signaling pathway	biological_process
SST	GO:0009408	response to heat	biological_process
SST	GO:0010243	response to organonitrogen compound	biological_process
SST	GO:0010447	response to acidic pH	biological_process
SST	GO:0043200	response to amino acid	biological_process
SST	GO:0048545	response to steroid hormone	biological_process
TMSB4X	GO:0007015	actin filament organization	biological_process
TMSB4X	GO:0030334	regulation of cell migration	biological_process
TMSB4X	GO:0042989	sequestering of actin monomers	biological_process
TMSB4X	GO:0043536	positive regulation of blood vessel endothelial cell migration	biological_process
TMSB4X	GO:2001171	positive regulation of ATP biosynthetic process	biological_process
TMSB4X	GO:0033209	tumor necrosis factor-mediated signaling pathway	biological_process
TMSB4X	GO:0007253	cytoplasmic sequestering of NF-kappaB	biological_process
TMSB4X	GO:0032088	negative regulation of NF-kappaB transcription factor activity	biological_process
TMSB4X	GO:0032717	negative regulation of interleukin-8 production	biological_process
TMSB4X	GO:0050727	regulation of inflammatory response	biological_process
TMSB4X	GO:1901222	regulation of NIK/NF-kappaB signaling	biological_process
TMSB4X	GO:1901223	negative regulation of NIK/NF-kappaB signaling	biological_process
TMSB4X	GO:1903026	negative regulation of RNA polymerase II regulatory region sequence-specific DNA binding	biological_process
TMSB4X	GO:1905273	positive regulation of proton-transporting ATP synthase activity, rotational mechanism	biological_process
TMSB4X	GO:2001028	positive regulation of endothelial cell chemotaxis	biological_process
TPPP3	GO:0001578	microtubule bundle formation	biological_process
TPPP3	GO:0046785	microtubule polymerization	biological_process
TPPP3	GO:0007566	embryo implantation	biological_process
TPPP3	GO:0032273	positive regulation of protein polymerization	biological_process
TPPP3	GO:0046697	decidualization	biological_process
UBB	GO:0016567	protein ubiquitination	biological_process
UBB	GO:0019941	modification-dependent protein catabolic process	biological_process
UBB	GO:0031398	positive regulation of protein ubiquitination	biological_process
UBB	GO:0048812	neuron projection morphogenesis	biological_process
UBB	GO:0047497	mitochondrion transport along microtubule	biological_process
UBB	GO:0051881	regulation of mitochondrial membrane potential	biological_process
UBB	GO:0061136	regulation of proteasomal protein catabolic process	biological_process
UBB	GO:1901214	regulation of neuron death	biological_process
UBB	GO:1902255	positive regulation of intrinsic apoptotic signaling pathway by p53 class mediator	biological_process
UBB	GO:0007141	male meiosis I	biological_process
UBB	GO:0007144	female meiosis I	biological_process
UBB	GO:0008584	male gonad development	biological_process
UBB	GO:0008585	female gonad development	biological_process
UBB	GO:0021888	hypothalamus gonadotrophin-releasing hormone neuron development	biological_process
UBB	GO:0060612	adipose tissue development	biological_process
UBB	GO:0060613	fat pad development	biological_process
UBB	GO:0072520	seminiferous tubule development	biological_process
UBB	GO:0097009	energy homeostasis	biological_process
UBB	GO:1902527	positive regulation of protein monoubiquitination	biological_process
UBE2E3	GO:0032446	protein modification by small protein conjugation	biological_process
UBE2E3	GO:0016567	protein ubiquitination	biological_process
UBE2E3	GO:0040008	regulation of growth	biological_process
UBE2E3	GO:0000209	protein polyubiquitination	biological_process
UBE2E3	GO:0070979	protein K11-linked ubiquitination	biological_process
UBE2E3	GO:0070936	protein K48-linked ubiquitination	biological_process
UBE2E3	GO:0070534	protein K63-linked ubiquitination	biological_process
YBX1	GO:0006397	mRNA processing	biological_process
YBX1	GO:0008380	RNA splicing	biological_process
YBX1	GO:0006355	regulation of transcription, DNA-templated	biological_process
YBX1	GO:0017148	negative regulation of translation	biological_process
YBX1	GO:0051781	positive regulation of cell division	biological_process
YBX1	GO:0010468	regulation of gene expression	biological_process
YBX1	GO:0045944	positive regulation of transcription by RNA polymerase II	biological_process
YBX1	GO:1903608	protein localization to cytoplasmic stress granule	biological_process
YBX1	GO:0008544	epidermis development	biological_process
YBX1	GO:0070934	CRD-mediated mRNA stabilization	biological_process
YBX1	GO:0048255	mRNA stabilization	biological_process
YBX1	GO:0048598	embryonic morphogenesis	biological_process
YBX1	GO:1990428	miRNA transport	biological_process
YBX1	GO:0000122	negative regulation of transcription by RNA polymerase II	biological_process
YBX1	GO:0001701	in utero embryonic development	biological_process
YBX1	GO:0050658	RNA transport	biological_process
YBX1	GO:0051031	tRNA transport	biological_process
YBX1	GO:0051154	negative regulation of striated muscle cell differentiation	biological_process
YBX1	GO:0098761	cellular response to interleukin-7	biological_process
YBX1	GO:2000773	negative regulation of cellular senescence	biological_process
ZFP36L1	GO:0006397	mRNA processing	biological_process
ZFP36L1	GO:0051028	mRNA transport	biological_process
ZFP36L1	GO:0006417	regulation of translation	biological_process
ZFP36L1	GO:0010468	regulation of gene expression	biological_process
ZFP36L1	GO:0000165	MAPK cascade	biological_process
ZFP36L1	GO:0000288	nuclear-transcribed mRNA catabolic process, deadenylation-dependent decay	biological_process
ZFP36L1	GO:0001570	vasculogenesis	biological_process
ZFP36L1	GO:0003342	proepicardium development	biological_process
ZFP36L1	GO:0006402	mRNA catabolic process	biological_process
ZFP36L1	GO:0006915	apoptotic process	biological_process
ZFP36L1	GO:0007507	heart development	biological_process
ZFP36L1	GO:0008283	cell population proliferation	biological_process
ZFP36L1	GO:0010629	negative regulation of gene expression	biological_process
ZFP36L1	GO:0021915	neural tube development	biological_process
ZFP36L1	GO:0031086	nuclear-transcribed mRNA catabolic process, deadenylation-independent decay	biological_process
ZFP36L1	GO:0033077	T cell differentiation in thymus	biological_process
ZFP36L1	GO:0035264	multicellular organism growth	biological_process
ZFP36L1	GO:0038066	p38MAPK cascade	biological_process
ZFP36L1	GO:0043488	regulation of mRNA stability	biological_process
ZFP36L1	GO:0043491	protein kinase B signaling	biological_process
ZFP36L1	GO:0044344	cellular response to fibroblast growth factor stimulus	biological_process
ZFP36L1	GO:0045577	regulation of B cell differentiation	biological_process
ZFP36L1	GO:0045600	positive regulation of fat cell differentiation	biological_process
ZFP36L1	GO:0045661	regulation of myoblast differentiation	biological_process
ZFP36L1	GO:0048382	mesendoderm development	biological_process
ZFP36L1	GO:0048568	embryonic organ development	biological_process
ZFP36L1	GO:0060710	chorio-allantoic fusion	biological_process
ZFP36L1	GO:0060712	spongiotrophoblast layer development	biological_process
ZFP36L1	GO:0061014	positive regulation of mRNA catabolic process	biological_process
ZFP36L1	GO:0061158	3'-UTR-mediated mRNA destabilization	biological_process
ZFP36L1	GO:0071320	cellular response to cAMP	biological_process
ZFP36L1	GO:0071375	cellular response to peptide hormone stimulus	biological_process
ZFP36L1	GO:0071472	cellular response to salt stress	biological_process
ZFP36L1	GO:0072091	regulation of stem cell proliferation	biological_process
ZFP36L1	GO:0097403	cellular response to raffinose	biological_process
ZFP36L1	GO:1900153	positive regulation of nuclear-transcribed mRNA catabolic process, deadenylation-dependent decay	biological_process
ZFP36L1	GO:1901991	negative regulation of mitotic cell cycle phase transition	biological_process
ZFP36L1	GO:0071356	cellular response to tumor necrosis factor	biological_process
ZFP36L1	GO:0070371	ERK1 and ERK2 cascade	biological_process
ZFP36L1	GO:0014065	phosphatidylinositol 3-kinase signaling	biological_process
ZFP36L1	GO:0071560	cellular response to transforming growth factor beta stimulus	biological_process
ZFP36L1	GO:0032869	cellular response to insulin stimulus	biological_process
ZFP36L1	GO:0071456	cellular response to hypoxia	biological_process
ZFP36L1	GO:0031440	regulation of mRNA 3'-end processing	biological_process
ZFP36L1	GO:0009611	response to wounding	biological_process
ZFP36L1	GO:0071364	cellular response to epidermal growth factor stimulus	biological_process
ZFP36L1	GO:0045616	regulation of keratinocyte differentiation	biological_process
ZFP36L1	GO:0071385	cellular response to glucocorticoid stimulus	biological_process
ZFP36L1	GO:0045647	negative regulation of erythrocyte differentiation	biological_process
ZFP36L1	GO:0010837	regulation of keratinocyte proliferation	biological_process
ZFP36L1	GO:1902172	regulation of keratinocyte apoptotic process	biological_process
ZFP36L1	GO:1904582	positive regulation of intracellular mRNA localization	biological_process
ZFP36L1	GO:0045657	positive regulation of monocyte differentiation	biological_process
Gene Ontology: Molecular Function
hgnc_symbol	go_id	name_1006	namespace_1003
ABL1	GO:0005524	ATP binding	molecular_function
ABL1	GO:0005515	protein binding	molecular_function
ABL1	GO:0004672	protein kinase activity	molecular_function
ABL1	GO:0004713	protein tyrosine kinase activity	molecular_function
ABL1	GO:0004715	non-membrane spanning protein tyrosine kinase activity	molecular_function
ABL1	GO:0046872	metal ion binding	molecular_function
ABL1	GO:0000166	nucleotide binding	molecular_function
ABL1	GO:0016301	kinase activity	molecular_function
ABL1	GO:0016740	transferase activity	molecular_function
ABL1	GO:0003677	DNA binding	molecular_function
ABL1	GO:0004714	transmembrane receptor protein tyrosine kinase activity	molecular_function
ABL1	GO:0017124	SH3 domain binding	molecular_function
ABL1	GO:0030145	manganese ion binding	molecular_function
ABL1	GO:0004515	nicotinate-nucleotide adenylyltransferase activity	molecular_function
ABL1	GO:0000287	magnesium ion binding	molecular_function
ABL1	GO:1990837	sequence-specific double-stranded DNA binding	molecular_function
ABL1	GO:0003785	actin monomer binding	molecular_function
ABL1	GO:0008022	protein C-terminus binding	molecular_function
ABL1	GO:0019905	syntaxin binding	molecular_function
ABL1	GO:0003713	transcription coactivator activity	molecular_function
ABL1	GO:0070064	proline-rich region binding	molecular_function
ABL1	GO:0001784	phosphotyrosine residue binding	molecular_function
ABL1	GO:0000400	four-way junction DNA binding	molecular_function
ABL1	GO:0000405	bubble DNA binding	molecular_function
ABL1	GO:0005080	protein kinase C binding	molecular_function
ABL1	GO:0038191	neuropilin binding	molecular_function
ABL1	GO:0042169	SH2 domain binding	molecular_function
ABL1	GO:0046875	ephrin receptor binding	molecular_function
ABL1	GO:0051019	mitogen-activated protein kinase binding	molecular_function
ABL1	GO:0019901	protein kinase binding	molecular_function
ABL1	GO:0019904	protein domain specific binding	molecular_function
ABL1	GO:0051015	actin filament binding	molecular_function
ABL1	GO:0070097	delta-catenin binding	molecular_function
ACTB	GO:0000166	nucleotide binding	molecular_function
ACTB	GO:0005524	ATP binding	molecular_function
ACTB	GO:0005515	protein binding	molecular_function
ACTB	GO:0019901	protein kinase binding	molecular_function
ACTB	GO:0042802	identical protein binding	molecular_function
ACTB	GO:0005200	structural constituent of cytoskeleton	molecular_function
ACTB	GO:0048156	tau protein binding	molecular_function
ACTB	GO:0019894	kinesin binding	molecular_function
ACTB	GO:0031492	nucleosomal DNA binding	molecular_function
ACTB	GO:0050998	nitric-oxide synthase binding	molecular_function
ACTB	GO:0030957	Tat protein binding	molecular_function
ACTB	GO:0098973	structural constituent of postsynaptic actin cytoskeleton	molecular_function
ALDH1A1	GO:0016491	oxidoreductase activity	molecular_function
ALDH1A1	GO:0016620	oxidoreductase activity, acting on the aldehyde or oxo group of donors, NAD or NADP as acceptor	molecular_function
ALDH1A1	GO:0000166	nucleotide binding	molecular_function
ALDH1A1	GO:0005096	GTPase activator activity	molecular_function
ALDH1A1	GO:0005515	protein binding	molecular_function
ALDH1A1	GO:0004029	aldehyde dehydrogenase (NAD+) activity	molecular_function
ALDH1A1	GO:0001758	retinal dehydrogenase activity	molecular_function
ALDH1A1	GO:0005497	androgen binding	molecular_function
ALDH1A1	GO:0018479	benzaldehyde dehydrogenase (NAD+) activity	molecular_function
ALDH1A1	GO:0019145	aminobutyraldehyde dehydrogenase activity	molecular_function
ALDH1A1	GO:0051287	NAD binding	molecular_function
ALDH1A1	GO:0106373	3-deoxyglucosone dehydrogenase activity	molecular_function
ANXA4	GO:0005509	calcium ion binding	molecular_function
ANXA4	GO:0005544	calcium-dependent phospholipid binding	molecular_function
ANXA4	GO:0005515	protein binding	molecular_function
ANXA4	GO:0048306	calcium-dependent protein binding	molecular_function
ANXA4	GO:0042802	identical protein binding	molecular_function
ANXA4	GO:0004859	phospholipase inhibitor activity	molecular_function
ANXA4	GO:0051059	NF-kappaB binding	molecular_function
APOA2	GO:0008289	lipid binding	molecular_function
APOA2	GO:0005515	protein binding	molecular_function
APOA2	GO:0031210	phosphatidylcholine binding	molecular_function
APOA2	GO:0042803	protein homodimerization activity	molecular_function
APOA2	GO:0046982	protein heterodimerization activity	molecular_function
APOA2	GO:0005102	signaling receptor binding	molecular_function
APOA2	GO:0015485	cholesterol binding	molecular_function
APOA2	GO:0005319	lipid transporter activity	molecular_function
APOA2	GO:0005543	phospholipid binding	molecular_function
APOA2	GO:0120020	cholesterol transfer activity	molecular_function
APOA2	GO:0031072	heat shock protein binding	molecular_function
APOA2	GO:0034190	apolipoprotein receptor binding	molecular_function
APOA2	GO:0060228	phosphatidylcholine-sterol O-acyltransferase activator activity	molecular_function
APOA2	GO:0070653	high-density lipoprotein particle receptor binding	molecular_function
APOA2	GO:0008035	high-density lipoprotein particle binding	molecular_function
APOA2	GO:0055102	lipase inhibitor activity	molecular_function
ASPH	GO:0005515	protein binding	molecular_function
ASPH	GO:0062101	peptidyl-aspartic acid 3-dioxygenase activity	molecular_function
ASPH	GO:0046872	metal ion binding	molecular_function
ASPH	GO:0016491	oxidoreductase activity	molecular_function
ASPH	GO:0005509	calcium ion binding	molecular_function
ASPH	GO:0051213	dioxygenase activity	molecular_function
ASPH	GO:0005198	structural molecule activity	molecular_function
ASPH	GO:0009055	electron transfer activity	molecular_function
ASPH	GO:0008307	structural constituent of muscle	molecular_function
ASPH	GO:0044325	ion channel binding	molecular_function
ATP1A1	GO:0005524	ATP binding	molecular_function
ATP1A1	GO:0000166	nucleotide binding	molecular_function
ATP1A1	GO:0005215	transporter activity	molecular_function
ATP1A1	GO:0140603	ATP hydrolysis activity	molecular_function
ATP1A1	GO:0008556	P-type potassium transmembrane transporter activity	molecular_function
ATP1A1	GO:0046872	metal ion binding	molecular_function
ATP1A1	GO:0005515	protein binding	molecular_function
ATP1A1	GO:0046982	protein heterodimerization activity	molecular_function
ATP1A1	GO:0051087	chaperone binding	molecular_function
ATP1A1	GO:0005391	P-type sodium:potassium-exchanging transporter activity	molecular_function
ATP1A1	GO:0016791	phosphatase activity	molecular_function
ATP1A1	GO:0030955	potassium ion binding	molecular_function
ATP1A1	GO:0031402	sodium ion binding	molecular_function
ATP1A1	GO:1990239	steroid hormone binding	molecular_function
C1QL1	GO:0005515	protein binding	molecular_function
C1QL1	GO:0003674	molecular_function	molecular_function
C1QL1	GO:0005102	signaling receptor binding	molecular_function
CADPS	GO:0046872	metal ion binding	molecular_function
CADPS	GO:0008289	lipid binding	molecular_function
CADPS	GO:0005515	protein binding	molecular_function
CADPS	GO:0019901	protein kinase binding	molecular_function
CCND2	GO:0005515	protein binding	molecular_function
CCND2	GO:0019901	protein kinase binding	molecular_function
CCND2	GO:0016538	cyclin-dependent protein serine/threonine kinase regulator activity	molecular_function
CFL1	GO:0003779	actin binding	molecular_function
CFL1	GO:0005515	protein binding	molecular_function
CFL1	GO:0051015	actin filament binding	molecular_function
CPE	GO:0008270	zinc ion binding	molecular_function
CPE	GO:0004181	metallocarboxypeptidase activity	molecular_function
CPE	GO:0046872	metal ion binding	molecular_function
CPE	GO:0008233	peptidase activity	molecular_function
CPE	GO:0016787	hydrolase activity	molecular_function
CPE	GO:0005515	protein binding	molecular_function
CPE	GO:0008237	metallopeptidase activity	molecular_function
CPE	GO:0004180	carboxypeptidase activity	molecular_function
CPE	GO:0050839	cell adhesion molecule binding	molecular_function
CPE	GO:0042043	neurexin family protein binding	molecular_function
CRMP1	GO:0016787	hydrolase activity	molecular_function
CRMP1	GO:0016810	hydrolase activity, acting on carbon-nitrogen (but not peptide) bonds	molecular_function
CRMP1	GO:0005515	protein binding	molecular_function
CRMP1	GO:0042802	identical protein binding	molecular_function
CRMP1	GO:0031005	filamin binding	molecular_function
CRYBA2	GO:0005515	protein binding	molecular_function
CRYBA2	GO:0005212	structural constituent of eye lens	molecular_function
CRYBA2	GO:0003674	molecular_function	molecular_function
CRYBA2	GO:0042802	identical protein binding	molecular_function
CTSC	GO:0008234	cysteine-type peptidase activity	molecular_function
CTSC	GO:0008239	dipeptidyl-peptidase activity	molecular_function
CTSC	GO:0008233	peptidase activity	molecular_function
CTSC	GO:0016787	hydrolase activity	molecular_function
CTSC	GO:0005515	protein binding	molecular_function
CTSC	GO:0004197	cysteine-type endopeptidase activity	molecular_function
CTSC	GO:0051087	chaperone binding	molecular_function
CTSC	GO:0004252	serine-type endopeptidase activity	molecular_function
CTSC	GO:0016505	peptidase activator activity involved in apoptotic process	molecular_function
CTSC	GO:0019902	phosphatase binding	molecular_function
CTSC	GO:0031404	chloride ion binding	molecular_function
CTSC	GO:0042802	identical protein binding	molecular_function
CTSC	GO:0043621	protein self-association	molecular_function
DUSP1	GO:0016791	phosphatase activity	molecular_function
DUSP1	GO:0004725	protein tyrosine phosphatase activity	molecular_function
DUSP1	GO:0008138	protein tyrosine/serine/threonine phosphatase activity	molecular_function
DUSP1	GO:0017017	MAP kinase tyrosine/serine/threonine phosphatase activity	molecular_function
DUSP1	GO:0016787	hydrolase activity	molecular_function
DUSP1	GO:0004722	protein serine/threonine phosphatase activity	molecular_function
DUSP1	GO:0004721	phosphoprotein phosphatase activity	molecular_function
DUSP1	GO:0106306	protein serine phosphatase activity	molecular_function
DUSP1	GO:0106307	protein threonine phosphatase activity	molecular_function
DUSP1	GO:0005515	protein binding	molecular_function
DUSP1	GO:0051019	mitogen-activated protein kinase binding	molecular_function
DUSP1	GO:0008330	protein tyrosine/threonine phosphatase activity	molecular_function
DUSP9	GO:0016791	phosphatase activity	molecular_function
DUSP9	GO:0008138	protein tyrosine/serine/threonine phosphatase activity	molecular_function
DUSP9	GO:0017017	MAP kinase tyrosine/serine/threonine phosphatase activity	molecular_function
DUSP9	GO:0016787	hydrolase activity	molecular_function
DUSP9	GO:0004722	protein serine/threonine phosphatase activity	molecular_function
DUSP9	GO:0004721	phosphoprotein phosphatase activity	molecular_function
DUSP9	GO:0106306	protein serine phosphatase activity	molecular_function
DUSP9	GO:0106307	protein threonine phosphatase activity	molecular_function
DUSP9	GO:0005515	protein binding	molecular_function
DUSP9	GO:0004725	protein tyrosine phosphatase activity	molecular_function
DUSP9	GO:0008330	protein tyrosine/threonine phosphatase activity	molecular_function
DYNLL1	GO:0005515	protein binding	molecular_function
DYNLL1	GO:0051959	dynein light intermediate chain binding	molecular_function
DYNLL1	GO:0045505	dynein intermediate chain binding	molecular_function
EEF1D	GO:0003746	translation elongation factor activity	molecular_function
EEF1D	GO:0003677	DNA binding	molecular_function
EEF1D	GO:0005515	protein binding	molecular_function
EEF1D	GO:0045296	cadherin binding	molecular_function
EEF1D	GO:0008135	translation factor activity, RNA binding	molecular_function
EEF1D	GO:0005085	guanyl-nucleotide exchange factor activity	molecular_function
EEF1D	GO:0140297	DNA-binding transcription factor binding	molecular_function
EEF1D	GO:0031072	heat shock protein binding	molecular_function
EEF2	GO:0005525	GTP binding	molecular_function
EEF2	GO:0003924	GTPase activity	molecular_function
EEF2	GO:0003723	RNA binding	molecular_function
EEF2	GO:0000166	nucleotide binding	molecular_function
EEF2	GO:0005515	protein binding	molecular_function
EEF2	GO:0003746	translation elongation factor activity	molecular_function
EEF2	GO:0043022	ribosome binding	molecular_function
EEF2	GO:0045296	cadherin binding	molecular_function
EEF2	GO:0019901	protein kinase binding	molecular_function
EIF4G2	GO:0005515	protein binding	molecular_function
EIF4G2	GO:0003723	RNA binding	molecular_function
EIF4G2	GO:0003743	translation initiation factor activity	molecular_function
EIF4G2	GO:0003729	mRNA binding	molecular_function
EIF4G2	GO:0045296	cadherin binding	molecular_function
EIF4G2	GO:0008135	translation factor activity, RNA binding	molecular_function
FLNA	GO:0003779	actin binding	molecular_function
FLNA	GO:0051015	actin filament binding	molecular_function
FLNA	GO:0005515	protein binding	molecular_function
FLNA	GO:0003723	RNA binding	molecular_function
FLNA	GO:0140297	DNA-binding transcription factor binding	molecular_function
FLNA	GO:0045296	cadherin binding	molecular_function
FLNA	GO:0042803	protein homodimerization activity	molecular_function
FLNA	GO:0044325	ion channel binding	molecular_function
FLNA	GO:0001664	G protein-coupled receptor binding	molecular_function
FLNA	GO:0031267	small GTPase binding	molecular_function
FLNA	GO:0019900	kinase binding	molecular_function
FLNA	GO:0015459	potassium channel regulator activity	molecular_function
FLNA	GO:0051020	GTPase binding	molecular_function
FLNA	GO:0034988	Fc-gamma receptor I complex binding	molecular_function
FLNA	GO:0005080	protein kinase C binding	molecular_function
FN1	GO:0005515	protein binding	molecular_function
FN1	GO:0008201	heparin binding	molecular_function
FN1	GO:0005102	signaling receptor binding	molecular_function
FN1	GO:0042802	identical protein binding	molecular_function
FN1	GO:0005178	integrin binding	molecular_function
FN1	GO:0005201	extracellular matrix structural constituent	molecular_function
FN1	GO:0005518	collagen binding	molecular_function
FN1	GO:0002020	protease binding	molecular_function
FN1	GO:0097718	disordered domain specific binding	molecular_function
FN1	GO:0019899	enzyme binding	molecular_function
FN1	GO:0051087	chaperone binding	molecular_function
FN1	GO:0043394	proteoglycan binding	molecular_function
FN1	GO:0008022	protein C-terminus binding	molecular_function
FN1	GO:0016504	peptidase activator activity	molecular_function
FSTL1	GO:0005515	protein binding	molecular_function
FSTL1	GO:0005509	calcium ion binding	molecular_function
FSTL1	GO:0008201	heparin binding	molecular_function
GCG	GO:0005179	hormone activity	molecular_function
GCG	GO:0005515	protein binding	molecular_function
GCG	GO:0042802	identical protein binding	molecular_function
GCG	GO:0005102	signaling receptor binding	molecular_function
GCG	GO:0031769	glucagon receptor binding	molecular_function
GLS	GO:0005515	protein binding	molecular_function
GLS	GO:0004359	glutaminase activity	molecular_function
GLS	GO:0016787	hydrolase activity	molecular_function
HES1	GO:0003677	DNA binding	molecular_function
HES1	GO:0046983	protein dimerization activity	molecular_function
HES1	GO:0042803	protein homodimerization activity	molecular_function
HES1	GO:0043565	sequence-specific DNA binding	molecular_function
HES1	GO:0005515	protein binding	molecular_function
HES1	GO:0000981	DNA-binding transcription factor activity, RNA polymerase II-specific	molecular_function
HES1	GO:0000978	RNA polymerase II cis-regulatory region sequence-specific DNA binding	molecular_function
HES1	GO:1990837	sequence-specific double-stranded DNA binding	molecular_function
HES1	GO:0001227	DNA-binding transcription repressor activity, RNA polymerase II-specific	molecular_function
HES1	GO:0042826	histone deacetylase binding	molecular_function
HES1	GO:0070888	E-box binding	molecular_function
HES1	GO:0061629	RNA polymerase II-specific DNA-binding transcription factor binding	molecular_function
HES1	GO:0001217	DNA-binding transcription repressor activity	molecular_function
HES1	GO:0001222	transcription corepressor binding	molecular_function
HES1	GO:0003682	chromatin binding	molecular_function
HES1	GO:0008432	JUN kinase binding	molecular_function
HES1	GO:0042802	identical protein binding	molecular_function
HES1	GO:0043398	HLH domain binding	molecular_function
HES1	GO:0044877	protein-containing complex binding	molecular_function
HES1	GO:0051087	chaperone binding	molecular_function
HES1	GO:0071820	N-box binding	molecular_function
HIF1A	GO:0005515	protein binding	molecular_function
HIF1A	GO:0003700	DNA-binding transcription factor activity	molecular_function
HIF1A	GO:0046983	protein dimerization activity	molecular_function
HIF1A	GO:0031625	ubiquitin protein ligase binding	molecular_function
HIF1A	GO:0003677	DNA binding	molecular_function
HIF1A	GO:0019899	enzyme binding	molecular_function
HIF1A	GO:0000977	RNA polymerase II transcription regulatory region sequence-specific DNA binding	molecular_function
HIF1A	GO:0000981	DNA-binding transcription factor activity, RNA polymerase II-specific	molecular_function
HIF1A	GO:0019901	protein kinase binding	molecular_function
HIF1A	GO:0001228	DNA-binding transcription activator activity, RNA polymerase II-specific	molecular_function
HIF1A	GO:0000978	RNA polymerase II cis-regulatory region sequence-specific DNA binding	molecular_function
HIF1A	GO:0042826	histone deacetylase binding	molecular_function
HIF1A	GO:0043565	sequence-specific DNA binding	molecular_function
HIF1A	GO:0046982	protein heterodimerization activity	molecular_function
HIF1A	GO:0070888	E-box binding	molecular_function
HIF1A	GO:0019904	protein domain specific binding	molecular_function
HIF1A	GO:0051879	Hsp90 protein binding	molecular_function
HIF1A	GO:0002039	p53 binding	molecular_function
HIF1A	GO:0016922	nuclear receptor binding	molecular_function
HIF1A	GO:0008134	transcription factor binding	molecular_function
HIF1A	GO:0001223	transcription coactivator binding	molecular_function
HIF1A	GO:0001216	DNA-binding transcription activator activity	molecular_function
HMGCS1	GO:0016746	acyltransferase activity	molecular_function
HMGCS1	GO:0004421	hydroxymethylglutaryl-CoA synthase activity	molecular_function
HMGCS1	GO:0016740	transferase activity	molecular_function
HMGCS1	GO:0042803	protein homodimerization activity	molecular_function
HMGN1	GO:0031492	nucleosomal DNA binding	molecular_function
HMGN1	GO:0003677	DNA binding	molecular_function
HMGN1	GO:0005515	protein binding	molecular_function
HMGN1	GO:0003682	chromatin binding	molecular_function
HOXA1	GO:0003677	DNA binding	molecular_function
HOXA1	GO:0000981	DNA-binding transcription factor activity, RNA polymerase II-specific	molecular_function
HSPA8	GO:0005524	ATP binding	molecular_function
HSPA8	GO:0016887	ATPase	molecular_function
HSPA8	GO:0005515	protein binding	molecular_function
HSPA8	GO:0003723	RNA binding	molecular_function
HSPA8	GO:0000166	nucleotide binding	molecular_function
HSPA8	GO:0016787	hydrolase activity	molecular_function
HSPA8	GO:0051082	unfolded protein binding	molecular_function
HSPA8	GO:0045296	cadherin binding	molecular_function
HSPA8	GO:0051087	chaperone binding	molecular_function
HSPA8	GO:0019899	enzyme binding	molecular_function
HSPA8	GO:0031625	ubiquitin protein ligase binding	molecular_function
HSPA8	GO:0001664	G protein-coupled receptor binding	molecular_function
HSPA8	GO:0044183	protein folding chaperone	molecular_function
HSPA8	GO:0031072	heat shock protein binding	molecular_function
HSPA8	GO:0023026	MHC class II protein complex binding	molecular_function
HSPA8	GO:0030674	protein-macromolecule adaptor activity	molecular_function
HSPA8	GO:0051787	misfolded protein binding	molecular_function
HSPA8	GO:0055131	C3HC4-type RING finger domain binding	molecular_function
HSPA8	GO:0140545	protein disaggregase activity	molecular_function
HSPA8	GO:0140597	protein carrier activity	molecular_function
HSPA8	GO:1990833	clathrin-uncoating ATPase activity	molecular_function
HSPA8	GO:0001786	phosphatidylserine binding	molecular_function
ID3	GO:0046983	protein dimerization activity	molecular_function
ID3	GO:0005515	protein binding	molecular_function
ID3	GO:0140416	transcription regulator inhibitor activity	molecular_function
ID3	GO:0019904	protein domain specific binding	molecular_function
ID3	GO:0043425	bHLH transcription factor binding	molecular_function
ID3	GO:1901707	leptomycin B binding	molecular_function
INS	GO:0005179	hormone activity	molecular_function
INS	GO:0005515	protein binding	molecular_function
INS	GO:0042802	identical protein binding	molecular_function
INS	GO:0002020	protease binding	molecular_function
INS	GO:0005158	insulin receptor binding	molecular_function
INS	GO:0005159	insulin-like growth factor receptor binding	molecular_function
INSM1	GO:0003700	DNA-binding transcription factor activity	molecular_function
INSM1	GO:0046872	metal ion binding	molecular_function
INSM1	GO:0003677	DNA binding	molecular_function
INSM1	GO:0031490	chromatin DNA binding	molecular_function
INSM1	GO:0001227	DNA-binding transcription repressor activity, RNA polymerase II-specific	molecular_function
INSM1	GO:0000978	RNA polymerase II cis-regulatory region sequence-specific DNA binding	molecular_function
INSM1	GO:0042826	histone deacetylase binding	molecular_function
INSM1	GO:0030332	cyclin binding	molecular_function
ISL1	GO:0003677	DNA binding	molecular_function
ISL1	GO:0000981	DNA-binding transcription factor activity, RNA polymerase II-specific	molecular_function
ISL1	GO:0046872	metal ion binding	molecular_function
ISL1	GO:0005515	protein binding	molecular_function
ISL1	GO:1990837	sequence-specific double-stranded DNA binding	molecular_function
ISL1	GO:0043425	bHLH transcription factor binding	molecular_function
ISL1	GO:0061629	RNA polymerase II-specific DNA-binding transcription factor binding	molecular_function
ISL1	GO:0000987	cis-regulatory region sequence-specific DNA binding	molecular_function
ISL1	GO:0016922	nuclear receptor binding	molecular_function
ISL1	GO:1990841	promoter-specific chromatin binding	molecular_function
ISL1	GO:0030331	estrogen receptor binding	molecular_function
ISL1	GO:0000978	RNA polymerase II cis-regulatory region sequence-specific DNA binding	molecular_function
ISL1	GO:0001228	DNA-binding transcription activator activity, RNA polymerase II-specific	molecular_function
ISL1	GO:0003682	chromatin binding	molecular_function
ISL1	GO:0043565	sequence-specific DNA binding	molecular_function
KHSRP	GO:0003723	RNA binding	molecular_function
KHSRP	GO:0003676	nucleic acid binding	molecular_function
KHSRP	GO:0003729	mRNA binding	molecular_function
KHSRP	GO:0003677	DNA binding	molecular_function
KHSRP	GO:0005515	protein binding	molecular_function
KHSRP	GO:0035925	mRNA 3'-UTR AU-rich region binding	molecular_function
MDK	GO:0008083	growth factor activity	molecular_function
MDK	GO:0005515	protein binding	molecular_function
MDK	GO:0008201	heparin binding	molecular_function
MDK	GO:0035374	chondroitin sulfate binding	molecular_function
MDK	GO:1904399	heparan sulfate binding	molecular_function
MEIS2	GO:0003677	DNA binding	molecular_function
MEIS2	GO:0005515	protein binding	molecular_function
MEIS2	GO:0000981	DNA-binding transcription factor activity, RNA polymerase II-specific	molecular_function
MEIS2	GO:0000978	RNA polymerase II cis-regulatory region sequence-specific DNA binding	molecular_function
MEIS2	GO:1990837	sequence-specific double-stranded DNA binding	molecular_function
MEIS2	GO:0001228	DNA-binding transcription activator activity, RNA polymerase II-specific	molecular_function
MEIS2	GO:0008134	transcription factor binding	molecular_function
MEIS2	GO:0043565	sequence-specific DNA binding	molecular_function
NR3C1	GO:0003677	DNA binding	molecular_function
NR3C1	GO:0008270	zinc ion binding	molecular_function
NR3C1	GO:0005496	steroid binding	molecular_function
NR3C1	GO:0003700	DNA-binding transcription factor activity	molecular_function
NR3C1	GO:0043565	sequence-specific DNA binding	molecular_function
NR3C1	GO:0004883	glucocorticoid receptor activity	molecular_function
NR3C1	GO:0005515	protein binding	molecular_function
NR3C1	GO:0003723	RNA binding	molecular_function
NR3C1	GO:0046872	metal ion binding	molecular_function
NR3C1	GO:0008289	lipid binding	molecular_function
NR3C1	GO:0000978	RNA polymerase II cis-regulatory region sequence-specific DNA binding	molecular_function
NR3C1	GO:0004879	nuclear receptor activity	molecular_function
NR3C1	GO:0000981	DNA-binding transcription factor activity, RNA polymerase II-specific	molecular_function
NR3C1	GO:0001227	DNA-binding transcription repressor activity, RNA polymerase II-specific	molecular_function
NR3C1	GO:1990837	sequence-specific double-stranded DNA binding	molecular_function
NR3C1	GO:0001228	DNA-binding transcription activator activity, RNA polymerase II-specific	molecular_function
NR3C1	GO:0051879	Hsp90 protein binding	molecular_function
NR3C1	GO:0000977	RNA polymerase II transcription regulatory region sequence-specific DNA binding	molecular_function
NR3C1	GO:0019901	protein kinase binding	molecular_function
NR3C1	GO:0001046	core promoter sequence-specific DNA binding	molecular_function
NR3C1	GO:1990239	steroid hormone binding	molecular_function
NT5DC2	GO:0046872	metal ion binding	molecular_function
NT5DC2	GO:0016787	hydrolase activity	molecular_function
NT5DC2	GO:0008253	5'-nucleotidase activity	molecular_function
PTPRF	GO:0005515	protein binding	molecular_function
PTPRF	GO:0016791	phosphatase activity	molecular_function
PTPRF	GO:0004725	protein tyrosine phosphatase activity	molecular_function
PTPRF	GO:0016787	hydrolase activity	molecular_function
PTPRF	GO:0004721	phosphoprotein phosphatase activity	molecular_function
PTPRF	GO:0008201	heparin binding	molecular_function
PTPRF	GO:0005001	transmembrane receptor protein tyrosine phosphatase activity	molecular_function
PTPRF	GO:0035373	chondroitin sulfate proteoglycan binding	molecular_function
PTPRF	GO:0044877	protein-containing complex binding	molecular_function
PTPRF	GO:0050839	cell adhesion molecule binding	molecular_function
RGS2	GO:0005096	GTPase activator activity	molecular_function
RGS2	GO:0005515	protein binding	molecular_function
RGS2	GO:0010855	adenylate cyclase inhibitor activity	molecular_function
RGS2	GO:0048487	beta-tubulin binding	molecular_function
RGS2	GO:0003924	GTPase activity	molecular_function
RGS2	GO:0005516	calmodulin binding	molecular_function
RGS2	GO:0001965	G-protein alpha-subunit binding	molecular_function
RHOBTB3	GO:0005525	GTP binding	molecular_function
RHOBTB3	GO:0003924	GTPase activity	molecular_function
RHOBTB3	GO:0016887	ATPase	molecular_function
RHOBTB3	GO:0031267	small GTPase binding	molecular_function
RHOBTB3	GO:0005515	protein binding	molecular_function
RHOBTB3	GO:0000166	nucleotide binding	molecular_function
RHOBTB3	GO:0005524	ATP binding	molecular_function
RHOBTB3	GO:0016787	hydrolase activity	molecular_function
RHOBTB3	GO:0019901	protein kinase binding	molecular_function
RNPEP	GO:0008270	zinc ion binding	molecular_function
RNPEP	GO:0008237	metallopeptidase activity	molecular_function
RNPEP	GO:0004177	aminopeptidase activity	molecular_function
RNPEP	GO:0046872	metal ion binding	molecular_function
RNPEP	GO:0008233	peptidase activity	molecular_function
RNPEP	GO:0016787	hydrolase activity	molecular_function
RNPEP	GO:0004301	epoxide hydrolase activity	molecular_function
RNPEP	GO:0070006	metalloaminopeptidase activity	molecular_function
RNPEP	GO:0008235	metalloexopeptidase activity	molecular_function
RPL10A	GO:0003735	structural constituent of ribosome	molecular_function
RPL10A	GO:0003723	RNA binding	molecular_function
RPL10A	GO:0005515	protein binding	molecular_function
RPL13A	GO:0003735	structural constituent of ribosome	molecular_function
RPL13A	GO:0003723	RNA binding	molecular_function
RPL13A	GO:0003729	mRNA binding	molecular_function
RPL23A	GO:0003735	structural constituent of ribosome	molecular_function
RPL23A	GO:0003723	RNA binding	molecular_function
RPL23A	GO:0005515	protein binding	molecular_function
RPL23A	GO:0019843	rRNA binding	molecular_function
RPL23A	GO:0045296	cadherin binding	molecular_function
RPL23A	GO:1904841	TORC2 complex binding	molecular_function
RPL31	GO:0003735	structural constituent of ribosome	molecular_function
RPL31	GO:0003723	RNA binding	molecular_function
RPL31	GO:0005515	protein binding	molecular_function
RPL35	GO:0003735	structural constituent of ribosome	molecular_function
RPL35	GO:0003723	RNA binding	molecular_function
RPL35	GO:0003729	mRNA binding	molecular_function
RPL35A	GO:0003735	structural constituent of ribosome	molecular_function
RPL35A	GO:0003723	RNA binding	molecular_function
RPL35A	GO:0005515	protein binding	molecular_function
RPL35A	GO:0000049	tRNA binding	molecular_function
RPL41	GO:0003735	structural constituent of ribosome	molecular_function
RPL41	GO:0005515	protein binding	molecular_function
RPL41	GO:0003723	RNA binding	molecular_function
RPL41	GO:0003730	mRNA 3'-UTR binding	molecular_function
RPL41	GO:0048027	mRNA 5'-UTR binding	molecular_function
RPL7	GO:0003735	structural constituent of ribosome	molecular_function
RPL7	GO:0003723	RNA binding	molecular_function
RPL7	GO:0005515	protein binding	molecular_function
RPL7	GO:0003677	DNA binding	molecular_function
RPL7	GO:0042802	identical protein binding	molecular_function
RPL7	GO:0003729	mRNA binding	molecular_function
RPL9	GO:0003735	structural constituent of ribosome	molecular_function
RPL9	GO:0019843	rRNA binding	molecular_function
RPL9	GO:0005515	protein binding	molecular_function
RPL9	GO:0003723	RNA binding	molecular_function
RPLP1	GO:0003735	structural constituent of ribosome	molecular_function
RPLP1	GO:0005515	protein binding	molecular_function
RPLP1	GO:0043021	ribonucleoprotein complex binding	molecular_function
RPLP1	GO:0030295	protein kinase activator activity	molecular_function
RPS17	GO:0003735	structural constituent of ribosome	molecular_function
RPS17	GO:0003723	RNA binding	molecular_function
RPS18	GO:0003735	structural constituent of ribosome	molecular_function
RPS18	GO:0003723	RNA binding	molecular_function
RPS18	GO:0003676	nucleic acid binding	molecular_function
RPS18	GO:0005515	protein binding	molecular_function
RPS18	GO:0019843	rRNA binding	molecular_function
RPS19	GO:0003735	structural constituent of ribosome	molecular_function
RPS19	GO:0003723	RNA binding	molecular_function
RPS19	GO:0042802	identical protein binding	molecular_function
RPS19	GO:0005515	protein binding	molecular_function
RPS19	GO:0019901	protein kinase binding	molecular_function
RPS19	GO:0017134	fibroblast growth factor binding	molecular_function
RPS23	GO:0003735	structural constituent of ribosome	molecular_function
RPS23	GO:0003723	RNA binding	molecular_function
RPS23	GO:0005515	protein binding	molecular_function
RPS24	GO:0003735	structural constituent of ribosome	molecular_function
RPS24	GO:0003723	RNA binding	molecular_function
RPS24	GO:0031369	translation initiation factor binding	molecular_function
RPS28	GO:0003735	structural constituent of ribosome	molecular_function
RPS28	GO:0003723	RNA binding	molecular_function
RPS28	GO:0005515	protein binding	molecular_function
RPS6KA3	GO:0005524	ATP binding	molecular_function
RPS6KA3	GO:0000287	magnesium ion binding	molecular_function
RPS6KA3	GO:0004674	protein serine/threonine kinase activity	molecular_function
RPS6KA3	GO:0004672	protein kinase activity	molecular_function
RPS6KA3	GO:0046872	metal ion binding	molecular_function
RPS6KA3	GO:0000166	nucleotide binding	molecular_function
RPS6KA3	GO:0016301	kinase activity	molecular_function
RPS6KA3	GO:0016740	transferase activity	molecular_function
RPS6KA3	GO:0106310	protein serine kinase activity	molecular_function
RPS6KA3	GO:0106311	protein threonine kinase activity	molecular_function
RPS6KA3	GO:0005515	protein binding	molecular_function
RPS6KA3	GO:0019901	protein kinase binding	molecular_function
RPS6KA3	GO:0043027	cysteine-type endopeptidase inhibitor activity involved in apoptotic process	molecular_function
RPS6KA3	GO:0004711	ribosomal protein S6 kinase activity	molecular_function
RPS8	GO:0003735	structural constituent of ribosome	molecular_function
RPS8	GO:0003723	RNA binding	molecular_function
RPS8	GO:0005515	protein binding	molecular_function
S100A10	GO:0005509	calcium ion binding	molecular_function
S100A10	GO:0042803	protein homodimerization activity	molecular_function
S100A10	GO:0005515	protein binding	molecular_function
S100A10	GO:0044325	ion channel binding	molecular_function
S100A10	GO:0048306	calcium-dependent protein binding	molecular_function
SCAMP5	GO:0005515	protein binding	molecular_function
SCAMP5	GO:0044877	protein-containing complex binding	molecular_function
SCGN	GO:0005509	calcium ion binding	molecular_function
SCGN	GO:0046872	metal ion binding	molecular_function
SCGN	GO:0005515	protein binding	molecular_function
SERPINA1	GO:0004867	serine-type endopeptidase inhibitor activity	molecular_function
SERPINA1	GO:0005515	protein binding	molecular_function
SERPINA1	GO:0042802	identical protein binding	molecular_function
SERPINA1	GO:0030414	peptidase inhibitor activity	molecular_function
SERPINA1	GO:0002020	protease binding	molecular_function
SLC22A17	GO:0022857	transmembrane transporter activity	molecular_function
SLC22A17	GO:0005515	protein binding	molecular_function
SLC22A17	GO:0004888	transmembrane signaling receptor activity	molecular_function
SLC44A1	GO:0022857	transmembrane transporter activity	molecular_function
SLC44A1	GO:0015220	choline transmembrane transporter activity	molecular_function
SMARCC1	GO:0005515	protein binding	molecular_function
SMARCC1	GO:0042393	histone binding	molecular_function
[truncated: 50 more rows]
