# Supplementary material for: eSPRESSO: topological clustering of single-cell transcriptomics data to reveal informative genes for spatio–temporal architectures of cells
Source: BMC Bioinformatics. 2023 Jun 15;24:252. doi: 10.1186/s12859-023-05355-4 (PMC10268514; doi:10.1186/s12859-023-05355-4)
Supplement: Supplementary file 11 — Additional file 11 Table S5. Virtual knockout genes and performances of pancreas developmental topology reconstructions by running topological clustering 100 times (score = accuracy + ARI). [file 12859_2023_5355_MOESM11_ESM.xlsx]

## Sheet: vko_summary
	VKO gene	Frequency	Max score	Max accuracy	Max ARI	Mean score	Mean accuracy	Mean ARI
	noKO	NA	1.08099	0.75897	0.345484	0.994621	0.730564	0.264057
	ACTB	3	1.08767	0.766356	0.348466	1.00051	0.731838	0.268668
	HMGCS1	3	1.10788	0.759094	0.370297	1.00051	0.731455	0.26905
	KHSRP	3	1.09365	0.761887	0.345668	0.999645	0.730263	0.269382
	SPINT2	3	1.09425	0.759342	0.355327	0.999405	0.730979	0.268427
	SMARCD1	3	1.10093	0.762073	0.36424	0.998996	0.731005	0.267991
	HMGN1	3	1.1094	0.769088	0.353378	0.998603	0.731134	0.267469
	UBE2E3	3	1.08991	0.761515	0.354404	0.998533	0.731576	0.266957
	PTPRF	3	1.09712	0.767287	0.355158	0.998197	0.731103	0.267094
	SLC22A17	3	1.11596	0.764991	0.37282	0.998173	0.730841	0.267333
	TMSB4X	4	1.09967	0.764991	0.359075	0.99783	0.7321	0.265729
	SMARCC1	3	1.08045	0.761142	0.343719	0.997815	0.731196	0.266619
	FLNA	3	1.08236	0.774798	0.341867	0.997395	0.731579	0.265817
	HES1	3	1.12083	0.763811	0.359749	0.997118	0.731228	0.265891
	DUSP1	3	1.08252	0.758287	0.348879	0.997094	0.73067	0.266424
	EIF4G2	4	1.09202	0.763439	0.350026	0.997012	0.731054	0.265958
	SLC44A1	3	1.0971	0.765487	0.358042	0.996885	0.730929	0.265955
	RHOBTB3	5	1.09737	0.76288	0.370493	0.996789	0.730505	0.266285
	GLS	5	1.08933	0.76077	0.351716	0.996524	0.730852	0.265672
	SCAMP5	4	1.09607	0.764432	0.361431	0.996518	0.7305	0.266018
	RPL23A	3	1.08583	0.767908	0.358458	0.996503	0.731143	0.26536
	FSTL1	6	1.10021	0.765053	0.355885	0.996422	0.730643	0.265779
	FAM84A	4	1.11639	0.775233	0.366929	0.996306	0.731394	0.264912
	CRMP1	3	1.09534	0.761142	0.357657	0.996241	0.731456	0.264786
	HSPA8	3	1.09015	0.767101	0.345354	0.996136	0.730912	0.265224
	RPL35	3	1.10109	0.766977	0.347981	0.995978	0.731041	0.264936
	RNPEP	3	1.09466	0.757728	0.353006	0.995886	0.730103	0.265783
	DYNLL1	3	1.09891	0.757666	0.360175	0.995691	0.730817	0.264874
	PTMS	3	1.0927	0.77157	0.352372	0.995613	0.730822	0.26479
	RPS19	3	1.09413	0.759839	0.358912	0.995542	0.730515	0.265027
	RPS24	3	1.09412	0.760708	0.360537	0.995518	0.730686	0.264833
	RPL41	3	1.09307	0.758287	0.357246	0.995487	0.730411	0.265076
	MEIS2	3	1.08329	0.764742	0.345176	0.99548	0.731293	0.264187
	ATP5L	3	1.09148	0.770515	0.351627	0.995431	0.730667	0.264764
	RPL9	3	1.09287	0.757914	0.358236	0.995298	0.730498	0.2648
	CFL1	3	1.08786	0.761328	0.346051	0.99525	0.731053	0.264197
	YBX1	3	1.09584	0.757728	0.354869	0.995049	0.730704	0.264345
	EEF1D	3	1.09683	0.761515	0.344253	0.994957	0.730582	0.264376
	NT5DC2	3	1.08303	0.757666	0.344641	0.994883	0.731186	0.263697
	NR3C1	7	1.09005	0.760087	0.350018	0.994868	0.731701	0.263167
	HOXA1	5	1.08654	0.767784	0.347434	0.994772	0.731087	0.263686
	ABL1	3	1.08108	0.75897	0.349091	0.994676	0.730006	0.26467
	RPS28	3	1.09062	0.758845	0.356775	0.994627	0.730272	0.264355
	HIF1A	3	1.0936	0.760273	0.357727	0.99461	0.731595	0.263015
	RPL10A	3	1.08562	0.752514	0.354334	0.994548	0.730547	0.264001
	CTSC	3	1.08609	0.755493	0.347148	0.994544	0.730388	0.264156
	RPS18	3	1.09077	0.762942	0.351071	0.994538	0.730753	0.263785
	RPS6KA3	4	1.08421	0.770453	0.345642	0.994468	0.730937	0.263531
	EEF2	3	1.08405	0.758287	0.344685	0.994422	0.730408	0.264015
	FN1	5	1.08315	0.765053	0.349452	0.994361	0.731573	0.262788
	UBB	4	1.0855	0.759714	0.346454	0.994218	0.73045	0.263769
	CCND2	3	1.08234	0.760211	0.342788	0.994167	0.730518	0.263649
	RPL35A	3	1.11107	0.762384	0.374007	0.993952	0.730584	0.263367
	S100A10	3	1.09284	0.764432	0.354561	0.993911	0.730303	0.263608
	ATP1A1	3	1.09232	0.7545	0.349694	0.993779	0.730415	0.263363
	RPL31	3	1.08026	0.760459	0.342522	0.993722	0.730533	0.263189
	CRYBA2	4	1.0906	0.768777	0.356775	0.993606	0.731106	0.2625
	RPS17	3	1.1029	0.761142	0.343745	0.993546	0.730502	0.263043
	CADPS	4	1.10122	0.760087	0.348583	0.993532	0.730404	0.263128
	RPL13A	3	1.09311	0.759652	0.353939	0.993507	0.730545	0.262963
	ZFP36L1	3	1.09531	0.756859	0.356619	0.99349	0.730121	0.263369
	RPS8	4	1.08835	0.760894	0.351263	0.993411	0.73032	0.263091
	RPS23	4	1.08338	0.758721	0.340673	0.99339	0.730754	0.262636
	RPL7	4	1.09051	0.761825	0.35298	0.993247	0.72998	0.263267
	CPE	3	1.10917	0.764432	0.356163	0.993212	0.728917	0.264295
	APOA2	3	1.10947	0.762011	0.37128	0.993105	0.730383	0.262722
	DUSP9	4	1.11152	0.758411	0.363041	0.99305	0.730189	0.26286
	RPLP1	3	1.08584	0.758535	0.351719	0.993025	0.730366	0.262659
	TPPP3	3	1.08215	0.757542	0.346462	0.991872	0.729929	0.261943
	RGS2	3	1.09136	0.762756	0.351445	0.99177	0.730712	0.261058
	ANXA4	5	1.09083	0.760335	0.353401	0.991493	0.730901	0.260592
	ALDH1A1	3	1.0946	0.754935	0.373119	0.991454	0.730755	0.2607
	MDK	4	1.1009	0.776412	0.358625	0.990477	0.731477	0.259
	ID3	5	1.08399	0.756238	0.34608	0.990392	0.731353	0.259039
	ASPH	4	1.10905	0.760211	0.37783	0.990182	0.730837	0.259345
	SERPINA1	4	1.076	0.767163	0.349918	0.990052	0.731111	0.258941
	CHGA	3	1.07503	0.757852	0.337001	0.988188	0.731244	0.256943
	C1QL1	7	1.08045	0.753507	0.346673	0.986175	0.729026	0.257149
	SCGN	7	1.0746	0.759218	0.351445	0.985756	0.728425	0.257331
	INSM1	4	1.09519	0.766356	0.346651	0.98485	0.729946	0.254904
	INS	6	1.09209	0.763873	0.34467	0.983373	0.733541	0.249832
	SST	9	1.09053	0.758349	0.346215	0.982342	0.730935	0.251407
	ISL1	6	1.06668	0.762818	0.330743	0.979157	0.73025	0.248907
	GCG	9	1.08764	0.76586	0.340341	0.971777	0.731704	0.240073
	Table S5. Virtual knockout genes and performances of pancreas developmental topology reconstructions by running topological clustering 100 times (score = accuracy + ARI).
