# Supplementary material for: eSPRESSO: topological clustering of single-cell transcriptomics data to reveal informative genes for spatio–temporal architectures of cells
Source: BMC Bioinformatics. 2023 Jun 15;24:252. doi: 10.1186/s12859-023-05355-4 (PMC10268514; doi:10.1186/s12859-023-05355-4)
Supplement: Supplementary file 12 — Additional file 12 Table S6. Datasets and performances of 3D structure reconstructions with highly variable genes selected by Seurat (score = accuracy + ARI). [file 12859_2023_5355_MOESM12_ESM.xlsx]

## Sheet: Table1
	Data name	Reference	#Domains	#Cells	#Initial genes	#Consensus SDGs (≥3) of max scores	Average of max scores	Average max accuracy	Average max ARI
	Mouse embryo (E7.0)	Peng, Guangdun, et al. "Spatial transcriptome for the molecular annotation of lineage fates and cell identity in mid-gastrula mouse embryo." Developmental cell 36.6 (2016): 681-697.	4	41(sections)	131	38	2	1	1
	Mouse embryo (E7.5)	Peng, Guangdun, et al. "Molecular architecture of lineage allocation and tissue organization in early mouse embryo." Nature 572.7770 (2019): 528-532.	7	83 (sections)	402	63	1.91992	0.979567	0.940354
	Mouse brain (ALM)	Tasic, Bosiljka, et al. "Shared and distinct transcriptomic cell types across neocortical areas." Nature 563.7729 (2018): 72-78.	3	3809	625	16	2	1	1
	Mouse brain (VISp)		4	7049	633	16	2	1	1
	Mouse heart (E7.75)	de Soysa, T. Yvanka, et al. "Single-cell analysis of cardiogenesis reveals basis for organ-level developmental defects." Nature 572.7767 (2019): 120-124.	4	1259	525	129	2	1	1
	Mouse heart (E8.25)		7	3331	671	84	1.84142	0.953747	0.887677
	Mouse heart (E9.25)		7	3911	586	133	1.77739	0.933623	0.843766
	Mouse liver	Halpern, Keren Bahar, et al. "Single-cell spatial reconstruction reveals global division of labour in the mammalian liver." Nature 542.7641 (2017): 352-356.	9	1415	201	40	1.27429	0.815098	0.459187
	Human heart (PCW 4.5-5)	Asp, Michaela, et al. "A spatiotemporal organ-wide gene expression and cell atlas of the developing human heart." Cell 179.7 (2019): 1647-1660.	8	238 (spots)	59	58	1.17997	0.739675	0.44029
	Human heart (PCW 6.5)		8	1515 (spots)	471	14	1.34961	0.806456	0.543154
	Human heart (PCW 9)		7	1358 (spots)	187	43	1.42605	0.84351	0.58254
	Human pancreas organoid (S3-S6)	Veres, Adrian, et al. "Charting cellular identity during human in vitro β-cell differentiation." Nature 569.7756 (2019): 368-373.	18	20205	554	105	1.20399	0.770447	0.433541
	Table S6. Datasets and performances of 3D structure reconstructions with highly variable genes selected by Seurat (score = accuracy + ARI)
